# Supplementary material for: The lung microbiome, peripheral gene expression, and recurrence-free survival after resection of stage II non-small cell lung cancer
Source: Genome Med. 2022 Oct 27;14:121. doi: 10.1186/s13073-022-01126-7 (PMC9609265; doi:10.1186/s13073-022-01126-7)
Supplement: Supplementary file 1 — Additional file 1: Supplementary Table 1. Predictors of RFS, DFS, and OS in Cox proportional hazards models. Adjusted models are adjusted for all other covariates shown here. Supplementary Table 2. Association of richness and the Shannon diversity index with RFS, DFS, and OS in Cox proportional hazards models. Analyses were performed on the tumor tissue microbiome data and normal tissue microbiome data. Adjusted models are adjusted for age, sex, race, histology, smoking, and chemotherapy. Supplementary Table 3. Association of taxa with RFS, DFS, and OS in Cox proportional hazards models. Analyses were performed on the tumor tissue microbiome data and normal tissue microbiome data. All models are adjusted for age, sex, race, histology, smoking, and chemotherapy. We also performed 500 × 10-fold cross-validated elastic-net penalized Cox regression, and show the number of times each taxa was selected out of 500. Penalized regression and FDR-correction were performed on each taxonomic level separately. Supplementary Table 4. Association of functional pathways with RFS, DFS, and OS in Cox proportional hazards models. Analyses were performed on the tumor tissue microbiome data and normal tissue microbiome data. All models are adjusted for age, sex, race, histology, smoking, and chemotherapy. We also performed 500 × 10-fold cross-validated elastic-net penalized Cox regression, and show the number of times each function was selected out of 500. Supplementary Table 5. Information on MetaCyc pathways related to RFS, DFS, or OS. Supplementary Table 6. Association of gene expression in buffy coat with RFS, DFS, and OS in Cox proportional hazards models. All models are adjusted for age, sex, race, histology, and smoking. We also performed 500 × 10-fold cross-validated elastic-net penalized Cox regression, and show the number of times each gene was selected out of 500. Genes highlighted in yellow are those correlated (p<0.01) with at least one survival-related taxa/functional path [file 13073_2022_1126_MOESM1_ESM.xlsx]

## Sheet: Supp. Table 1
Supplementary Table 1. Predictors of RFS, DFS, and OS in Cox proportional hazards models. Adjusted models are adjusted for all other covariates shown here.
	Recurrence-free survival				Disease-free survival				Overall survival
	Unadjusted		Adjusted		Unadjusted		Adjusted		Unadjusted		Adjusted
	HR (95% CI)	p	HR (95% CI)	p	HR (95% CI)	p	HR (95% CI)	p	HR (95% CI)	p	HR (95% CI)	p
Age (y)	1.03 (0.99, 1.08)	0.1636	1.03 (0.97, 1.08)	0.3364	1.03 (0.99, 1.07)	0.1972	1.03 (0.98, 1.08)	0.3125	1.05 (1, 1.11)	0.0416	1.04 (0.98, 1.1)	0.1799
Sex (Male vs. female)	1.76 (0.83, 3.73)	0.1441	5.55 (1.72, 17.88)	0.0041	1.39 (0.67, 2.9)	0.3751	3.73 (1.25, 11.09)	0.0179	1.82 (0.79, 4.16)	0.1582	4.15 (1.22, 14.18)	0.023
Race (non-White vs. White)	1.11 (0.33, 3.71)	0.8697	5.03 (0.85, 29.69)	0.0747	1.1 (0.33, 3.67)	0.8797	5.5 (0.98, 30.92)	0.0532	2.04 (0.59, 7)	0.2594	6.82 (1.27, 36.68)	0.0252
Smoking (former vs. never)	1.19 (0.34, 4.12)	0.7832	1.88 (0.42, 8.52)	0.4105	1.32 (0.38, 4.54)	0.6598	2.4 (0.56, 10.27)	0.2395	0.77 (0.22, 2.76)	0.6911	1.79 (0.34, 9.51)	0.4934
Smoking (current vs. never)	1.5 (0.39, 5.73)	0.5572	3.39 (0.65, 17.68)	0.1472	1.85 (0.5, 6.93)	0.3589	4.89 (1, 23.9)	0.0498	1.44 (0.38, 5.52)	0.5928	3.97 (0.63, 25.12)	0.1428
Stage (IIB vs. IIA)	0.89 (0.41, 1.94)	0.7749	0.83 (0.32, 2.18)	0.712	0.78 (0.36, 1.7)	0.5383	0.81 (0.31, 2.11)	0.6692	0.75 (0.31, 1.79)	0.5158	0.44 (0.15, 1.32)	0.144
Lymphovascular invasion	1.07 (0.5, 2.26)	0.8646	0.58 (0.24, 1.41)	0.2287	1.3 (0.63, 2.66)	0.4795	0.84 (0.35, 1.98)	0.6894	0.92 (0.4, 2.11)	0.8523	0.45 (0.16, 1.27)	0.1306
Pleural invasion	0.85 (0.32, 2.23)	0.7347	2.21 (0.6, 8.16)	0.2332	0.94 (0.38, 2.33)	0.8989	2.51 (0.77, 8.17)	0.1273	1.15 (0.43, 3.12)	0.7767	2.99 (0.75, 11.97)	0.1223
Tumor size (cm)	1.06 (0.84, 1.33)	0.6401	1.05 (0.79, 1.41)	0.7259	1 (0.79, 1.27)	0.9753	0.98 (0.73, 1.33)	0.9184	1.14 (0.88, 1.49)	0.3279	1.09 (0.78, 1.53)	0.5954
Positive nodes (%)	0.79 (0.07, 8.66)	0.8452	1.4 (0.08, 24.25)	0.8182	1.14 (0.12, 10.4)	0.9079	1.09 (0.07, 16.71)	0.9499	0.71 (0.05, 9.62)	0.7953	1.62 (0.06, 41.3)	0.7698
Chemotherapy	1.54 (0.62, 3.82)	0.3532	4.41 (1.06, 18.32)	0.0414	1.74 (0.71, 4.3)	0.2278	3.71 (1, 13.78)	0.0502	0.95 (0.37, 2.42)	0.9132	2.19 (0.52, 9.26)	0.2848
Histology (SCC vs. AC)	0.46 (0.21, 0.97)	0.0415	0.2 (0.07, 0.56)	0.0023	0.37 (0.17, 0.79)	0.0109	0.18 (0.06, 0.51)	0.0011	0.61 (0.26, 1.39)	0.2357	0.34 (0.1, 1.12)	0.0773

## Sheet: Supp. Table 2
Supplementary Table 2. Association of richness and the Shannon diversity index with RFS, DFS, and OS in Cox proportional hazards models. Analyses were performed on the tumor tissue microbiome data and normal tissue microbiome data. Adjusted models are adjusted for age, sex, race, histology, smoking, and chemotherapy.
	Recurrence-free survival				Disease-free survival				Overall survival
	Richness		Shannon index		Richness		Shannon index		Richness		Shannon index
	HR (95% CI)	p	HR (95% CI)	p	HR (95% CI)	p	HR (95% CI)	p	HR (95% CI)	p	HR (95% CI)	p
Tumor (Unadjusted)	1.01 (0.98, 1.05)	0.5097	0.91 (0.57, 1.46)	0.6891	1.01 (0.97, 1.05)	0.6337	0.82 (0.52, 1.31)	0.4124	1.02 (0.98, 1.06)	0.3243	1.07 (0.63, 1.81)	0.7993
Tumor (Adjusted)	0.97 (0.92, 1.01)	0.1513	0.65 (0.35, 1.19)	0.1651	0.96 (0.92, 1)	0.0571	0.52 (0.28, 0.96)	0.0378	0.98 (0.93, 1.03)	0.4416	0.92 (0.47, 1.79)	0.8036
Normal (Unadjusted)	1 (0.98, 1.02)	0.8936	1.01 (0.61, 1.69)	0.9562	1 (0.98, 1.02)	0.7086	0.92 (0.57, 1.48)	0.7246	1 (0.98, 1.02)	0.8493	1.13 (0.62, 2.05)	0.6929
Normal (Adjusted)	1.01 (0.98, 1.04)	0.4317	0.98 (0.5, 1.92)	0.9544	1 (0.97, 1.03)	0.971	0.76 (0.4, 1.43)	0.3943	1.01 (0.98, 1.04)	0.5627	1.14 (0.52, 2.5)	0.7397

## Sheet: Supp. Table 3
Supplementary Table 3. Association of taxa with RFS, DFS, and OS in Cox proportional hazards models. Analyses were performed on the tumor tissue microbiome data and normal tissue microbiome data. All models are adjusted for age, sex, race, histology, smoking, and chemotherapy. We also performed 500 × 10-fold cross-validated elastic-net penalized Cox regression, and show the number of times each t…
			Tumor tissue microbiome data												Normal tissue microbiome data
			Recurrence-free survival				Disease-free survival				Overall survival				Recurrence-free survival				Disease-free survival				Overall survival
Taxon ID	Taxonomy	Taxonomic Level	N times selected	HR (95% CI)	P-value	q-value	N times selected	HR (95% CI)	P-value	q-value	N times selected	HR (95% CI)	P-value	q-value	N times selected	HR (95% CI)	P-value	q-value	N times selected	HR (95% CI)	P-value	q-value	N times selected	HR (95% CI)	P-value	q-value
X56b2103f78ee7be5ad1f2cd2809c850d	p__Actinobacteria; NA; NA; NA; NA; NA	Phylum	0	1.2 (0.69, 2.09)	0.5091	0.76248	0	1.38 (0.8, 2.36)	0.2434	0.4737	0	1.07 (0.61, 1.88)	0.8189	0.98268	4	1.14 (0.69, 1.89)	0.6048	0.6048	1	1.17 (0.72, 1.9)	0.5217	0.8887	0	1.06 (0.58, 1.94)	0.8457	0.8457
X92d34678695edd0fb8245bf92f221a66	p__Cyanobacteria; NA; NA; NA; NA; NA	Phylum	5	1.27 (1.01, 1.59)	0.043	0.258	1	1.22 (0.98, 1.52)	0.0762	0.4572	2	1.35 (1.02, 1.77)	0.0355	0.213	0	1.19 (0.9, 1.56)	0.221	0.43035	0	1.09 (0.85, 1.41)	0.5057	0.8887	0	1.06 (0.77, 1.45)	0.7234	0.8457
X0f6de9e73b9ebff5fdfff2501adb8af1	p__Firmicutes; NA; NA; NA; NA; NA	Phylum	0	0.87 (0.48, 1.56)	0.6354	0.76248	0	0.75 (0.43, 1.31)	0.3158	0.4737	0	1 (0.5, 1.98)	0.9985	0.9985	0	0.85 (0.46, 1.56)	0.5942	0.6048	0	1.04 (0.59, 1.85)	0.8887	0.8887	0	1.13 (0.6, 2.13)	0.7027	0.8457
X182d024b393b538854614d467c155ba7	p__Tenericutes; NA; NA; NA; NA; NA	Phylum	1	0.85 (0.69, 1.07)	0.1627	0.4881	0	0.88 (0.71, 1.09)	0.2574	0.4737	1	0.85 (0.67, 1.08)	0.1908	0.4548	6	0.91 (0.77, 1.08)	0.2869	0.43035	0	0.97 (0.83, 1.14)	0.75	0.8887	0	0.97 (0.8, 1.17)	0.7326	0.8457
X133b2d6f1fa618a407d776e752010ed2	p__Bacteroidetes; NA; NA; NA; NA; NA	Phylum	0	1.01 (0.7, 1.47)	0.9496	0.9496	0	0.91 (0.62, 1.33)	0.6119	0.6648	0	1.08 (0.72, 1.62)	0.7112	0.98268	116	1.45 (0.97, 2.17)	0.0692	0.2076	0	1.08 (0.75, 1.56)	0.6825	0.8887	26	1.27 (0.84, 1.92)	0.2653	0.7959
X91b94600f52645a4dd50aecb2d51a9c9	p__Proteobacteria; NA; NA; NA; NA; NA	Phylum	0	0.82 (0.5, 1.33)	0.4165	0.76248	0	0.9 (0.56, 1.45)	0.6648	0.6648	0	0.73 (0.43, 1.22)	0.2274	0.4548	116	0.54 (0.31, 0.95)	0.0339	0.2034	13	0.64 (0.38, 1.08)	0.0978	0.5868	30	0.53 (0.28, 0.99)	0.0477	0.2862
X56b2103f78ee7be5ad1f2cd2809c850d	p__Actinobacteria; c__Actinobacteria; NA; NA; NA; NA	Class	11	1.53 (0.86, 2.7)	0.1484	0.576333	28	1.84 (1.04, 3.25)	0.037	0.123333	0	1.4 (0.8, 2.44)	0.2332	0.583	0	1.3 (0.75, 2.23)	0.3476	0.586714	0	1.41 (0.83, 2.39)	0.2057	0.4114	1	1.15 (0.66, 2.02)	0.6184	0.9921
d4c2488bad57ca59452f3d6138ae7c9d	p__Firmicutes; c__Clostridia; NA; NA; NA; NA	Class	0	0.88 (0.59, 1.32)	0.5286	0.867	0	0.82 (0.56, 1.19)	0.2932	0.733	0	0.91 (0.59, 1.43)	0.6921	0.8288	489	2.16 (1.19, 3.91)	0.0112	0.056	482	2.05 (1.22, 3.46)	0.0069	0.0345	488	2.99 (1.43, 6.27)	0.0037	0.037
X92d34678695edd0fb8245bf92f221a66	p__Cyanobacteria; c__4C0d-2; NA; NA; NA; NA	Class	0	1.04 (0.84, 1.3)	0.6936	0.867	2	0.98 (0.79, 1.21)	0.8409	0.9782	0	0.96 (0.75, 1.23)	0.7522	0.8288	0	0.97 (0.77, 1.22)	0.7946	0.8377	1	0.95 (0.77, 1.17)	0.6354	0.89825	52	0.88 (0.68, 1.13)	0.3039	0.6078
X0f6de9e73b9ebff5fdfff2501adb8af1	p__Firmicutes; c__Bacilli; NA; NA; NA; NA	Class	0	1.13 (0.64, 1.99)	0.6765	0.867	0	1.05 (0.61, 1.78)	0.8678	0.9782	0	1.48 (0.79, 2.79)	0.2226	0.583	0	0.82 (0.52, 1.31)	0.4107	0.586714	7	1.04 (0.68, 1.6)	0.8553	0.9108	0	1 (0.61, 1.65)	0.9921	0.9921
X182d024b393b538854614d467c155ba7	p__Tenericutes; c__Mollicutes; NA; NA; NA; NA	Class	11	0.91 (0.75, 1.1)	0.3201	0.6402	0	0.94 (0.78, 1.13)	0.5012	0.835333	0	0.92 (0.75, 1.12)	0.4003	0.718714	0	0.93 (0.8, 1.09)	0.3826	0.586714	0	0.99 (0.86, 1.15)	0.9108	0.9108	0	0.98 (0.82, 1.18)	0.853	0.9921
fd6155872990e1bc99a860d2fd44a319	p__Proteobacteria; c__Alphaproteobacteria; NA; NA; NA; NA	Class	0	1.03 (0.72, 1.49)	0.8552	0.8995	0	1.02 (0.71, 1.47)	0.8993	0.9782	0	1.04 (0.73, 1.48)	0.8288	0.8288	472	0.76 (0.56, 1.03)	0.0751	0.18775	477	0.63 (0.47, 0.85)	0.0028	0.028	0	0.79 (0.58, 1.08)	0.1441	0.480333
cfc2f00a893a2bb71fa6f3d714dd150e	p__Bacteroidetes; c__Flavobacteriia; NA; NA; NA; NA	Class	0	0.98 (0.77, 1.26)	0.8995	0.8995	0	1 (0.79, 1.26)	0.9782	0.9782	0	0.91 (0.7, 1.2)	0.5031	0.718714	0	1.02 (0.85, 1.22)	0.8377	0.8377	7	0.97 (0.82, 1.15)	0.7186	0.89825	0	1 (0.83, 1.22)	0.9675	0.9921
X133b2d6f1fa618a407d776e752010ed2	p__Bacteroidetes; c__Bacteroidia; NA; NA; NA; NA	Class	16	1.15 (0.88, 1.5)	0.2977	0.6402	2	1.1 (0.84, 1.43)	0.4996	0.835333	0	1.23 (0.92, 1.64)	0.1721	0.583	489	1.28 (1.02, 1.6)	0.0332	0.110667	368	1.16 (0.93, 1.44)	0.1924	0.4114	286	1.13 (0.91, 1.4)	0.2753	0.6078
X26d7612b9f50ef7a2e968999d02a137a	p__Proteobacteria; c__Betaproteobacteria; NA; NA; NA; NA	Class	72	0.5 (0.3, 0.83)	0.0069	0.069	28	0.52 (0.32, 0.85)	0.0091	0.0895	0	0.67 (0.39, 1.13)	0.1329	0.583	489	0.48 (0.31, 0.76)	0.0014	0.014	474	0.58 (0.37, 0.9)	0.0149	0.0496667	394	0.61 (0.38, 0.96)	0.0341	0.1705
X91b94600f52645a4dd50aecb2d51a9c9	p__Proteobacteria; c__Gammaproteobacteria; NA; NA; NA; NA	Class	0	1.31 (0.89, 1.94)	0.1729	0.576333	28	1.66 (1.09, 2.53)	0.0179	0.0895	0	1.17 (0.78, 1.76)	0.4547	0.718714	0	0.92 (0.59, 1.41)	0.689	0.8377	1	1.08 (0.71, 1.66)	0.7132	0.89825	0	0.92 (0.59, 1.43)	0.7044	0.9921
X56b2103f78ee7be5ad1f2cd2809c850d	p__Actinobacteria; c__Actinobacteria; o__Actinomycetales; NA; NA; NA	Order	1	1.8 (1.09, 2.97)	0.0221	0.267267	386	1.9 (1.18, 3.07)	0.0082	0.0779	0	1.6 (0.95, 2.69)	0.0745	0.2831	0	1.46 (0.79, 2.69)	0.2315	0.488722	0	1.67 (0.91, 3.07)	0.1007	0.318883	0	1.15 (0.59, 2.21)	0.6839	0.776094
X7ac8c69b26ea1b91124f02533f196d38	p__Actinobacteria; c__Actinobacteria; o__Bifidobacteriales; NA; NA; NA	Order	0	0.96 (0.77, 1.21)	0.7569	0.898911	0	0.9 (0.71, 1.12)	0.3423	0.823482	0	1 (0.77, 1.29)	0.9758	0.9758	1	1.11 (0.91, 1.36)	0.3024	0.522327	0	1.12 (0.93, 1.37)	0.2357	0.44783	0	1.18 (0.94, 1.48)	0.1554	0.5529
d4c2488bad57ca59452f3d6138ae7c9d	p__Firmicutes; c__Clostridia; o__Clostridiales; NA; NA; NA	Order	0	1.04 (0.71, 1.53)	0.8438	0.898911	0	0.93 (0.65, 1.35)	0.7187	0.823482	0	1.04 (0.69, 1.55)	0.8586	0.939022	393	1.55 (1.04, 2.33)	0.0333	0.171	222	1.59 (1.07, 2.36)	0.0209	0.145033	80	1.74 (1.06, 2.85)	0.0283	0.179233
X2e8899aa77de555092292d985ee29d41	p__Firmicutes; c__Bacilli; o__Bacillales; NA; NA; NA	Order	0	1.02 (0.86, 1.22)	0.8019	0.898911	0	1.05 (0.89, 1.24)	0.5761	0.823482	0	1.11 (0.91, 1.37)	0.3034	0.524055	0	0.97 (0.84, 1.13)	0.7206	0.9686	0	0.93 (0.8, 1.08)	0.3536	0.563131	0	0.96 (0.8, 1.16)	0.6944	0.776094
X182d024b393b538854614d467c155ba7	p__Tenericutes; c__Mollicutes; o__Mycoplasmatales; NA; NA; NA	Order	0	1.02 (0.84, 1.24)	0.8516	0.898911	0	1.05 (0.87, 1.27)	0.6154	0.823482	0	1.02 (0.82, 1.26)	0.8896	0.939022	0	0.9 (0.75, 1.09)	0.2919	0.522327	0	0.96 (0.8, 1.15)	0.6464	0.7676	72	0.88 (0.72, 1.08)	0.2177	0.5529
X136413be848460355731fffe8e838680	p__Tenericutes; c__Mollicutes; o__Entomoplasmatales; NA; NA; NA	Order	0	0.94 (0.8, 1.11)	0.4744	0.693354	0	0.97 (0.83, 1.13)	0.6772	0.823482	0	0.94 (0.79, 1.12)	0.4703	0.687362	0	0.99 (0.88, 1.13)	0.9218	0.9686	0	1.05 (0.93, 1.18)	0.4338	0.588729	0	1.08 (0.93, 1.26)	0.3324	0.574145
fd6155872990e1bc99a860d2fd44a319	p__Proteobacteria; c__Alphaproteobacteria; o__Rhizobiales; NA; NA; NA	Order	0	1.19 (0.92, 1.55)	0.1923	0.521957	0	1.19 (0.92, 1.53)	0.1919	0.72922	0	1.1 (0.85, 1.43)	0.4634	0.687362	0	0.88 (0.74, 1.06)	0.1764	0.41895	0	0.84 (0.7, 1)	0.0459	0.1862	0	0.86 (0.68, 1.08)	0.197	0.5529
b459208a0976326ec3488111d8594377	p__Proteobacteria; c__Alphaproteobacteria; o__Sphingomonadales; NA; NA; NA	Order	0	1.01 (0.86, 1.17)	0.9387	0.9387	0	1 (0.86, 1.16)	0.9788	0.9887	0	1.01 (0.86, 1.19)	0.8769	0.939022	39	0.85 (0.73, 1)	0.0563	0.1748	0	0.85 (0.72, 1)	0.049	0.1862	77	0.8 (0.67, 0.97)	0.0235	0.179233
X60484cb3145c704cb36980d93d0638dc	p__Proteobacteria; c__Alphaproteobacteria; o__Caulobacterales; NA; NA; NA	Order	0	0.9 (0.77, 1.05)	0.168	0.521957	0	0.94 (0.81, 1.09)	0.4088	0.823482	0	0.84 (0.7, 1.01)	0.059	0.2831	0	1 (0.88, 1.14)	0.9686	0.9686	0	0.94 (0.83, 1.08)	0.3795	0.563131	0	0.94 (0.81, 1.1)	0.4252	0.673233
cfc2f00a893a2bb71fa6f3d714dd150e	p__Bacteroidetes; c__Flavobacteriia; o__Flavobacteriales; NA; NA; NA	Order	0	1.04 (0.84, 1.29)	0.7155	0.898911	0	1.04 (0.85, 1.27)	0.6992	0.823482	0	0.97 (0.77, 1.21)	0.7617	0.939022	0	1.02 (0.86, 1.19)	0.8523	0.9686	0	0.98 (0.84, 1.14)	0.7444	0.831976	0	1 (0.84, 1.19)	0.9843	0.9843
X133b2d6f1fa618a407d776e752010ed2	p__Bacteroidetes; c__Bacteroidia; o__Bacteroidales; NA; NA; NA	Order	0	1.17 (0.93, 1.47)	0.1905	0.521957	0	1.11 (0.89, 1.4)	0.3578	0.823482	0	1.21 (0.94, 1.56)	0.1376	0.373486	393	1.27 (1.02, 1.58)	0.036	0.171	0	1.14 (0.92, 1.41)	0.2261	0.44783	2	1.12 (0.9, 1.38)	0.3037	0.574145
X8aecb67563579f10bbb5b772c830b336	p__Proteobacteria; c__Gammaproteobacteria; o__Xanthomonadales; NA; NA; NA	Order	0	0.93 (0.79, 1.08)	0.3339	0.607309	0	0.95 (0.82, 1.11)	0.542	0.823482	0	0.9 (0.76, 1.07)	0.2339	0.493789	0	0.99 (0.85, 1.15)	0.9296	0.9686	0	1.01 (0.88, 1.16)	0.8949	0.8949	0	1.05 (0.88, 1.26)	0.5595	0.759321
X26d7612b9f50ef7a2e968999d02a137a	p__Proteobacteria; c__Betaproteobacteria; o__Burkholderiales; NA; NA; NA	Order	0	0.88 (0.69, 1.12)	0.2976	0.607309	1	0.92 (0.73, 1.16)	0.4647	0.823482	0	0.8 (0.6, 1.07)	0.1316	0.373486	418	0.66 (0.51, 0.85)	0.0013	0.0247	222	0.7 (0.55, 0.89)	0.0036	0.0684	80	0.71 (0.54, 0.94)	0.0163	0.179233
X34f84e662a35bde3f4c841627e0ab246	p__Proteobacteria; c__Betaproteobacteria; o__Neisseriales; NA; NA; NA	Order	0	0.89 (0.71, 1.13)	0.3516	0.607309	0	0.91 (0.73, 1.14)	0.4145	0.823482	0	0.97 (0.75, 1.27)	0.8489	0.939022	193	0.81 (0.68, 0.98)	0.0294	0.171	0	0.89 (0.74, 1.07)	0.211	0.44783	0	1.02 (0.82, 1.27)	0.8291	0.875161
X558e51db3dcf4b8e689b72d5142b824d	p__Proteobacteria; c__Gammaproteobacteria; o__Pseudomonadales; NA; NA; NA	Order	0	1.5 (1.04, 2.15)	0.0298	0.267267	386	1.93 (1.27, 2.94)	0.0021	0.0399	0	1.31 (0.88, 1.95)	0.1881	0.446738	0	0.87 (0.62, 1.23)	0.4334	0.686217	0	1.03 (0.73, 1.47)	0.8595	0.8949	0	0.8 (0.55, 1.16)	0.2328	0.5529
eaa0558d60590c0b167a66e22730674c	p__Proteobacteria; c__Gammaproteobacteria; o__Pasteurellales; NA; NA; NA	Order	0	1.11 (0.91, 1.34)	0.304	0.607309	0	1.03 (0.86, 1.24)	0.7368	0.823482	0	1.26 (1, 1.58)	0.0476	0.2831	67	1.18 (0.99, 1.41)	0.0644	0.1748	91	1.22 (1.03, 1.44)	0.0229	0.145033	0	1.1 (0.91, 1.34)	0.3126	0.574145
X91b94600f52645a4dd50aecb2d51a9c9	p__Proteobacteria; c__Gammaproteobacteria; o__Enterobacteriales; NA; NA; NA	Order	0	1.12 (0.84, 1.49)	0.4524	0.693354	0	1 (0.76, 1.31)	0.9887	0.9887	0	1.18 (0.87, 1.6)	0.2751	0.52269	0	1.03 (0.8, 1.33)	0.8104	0.9686	0	1.1 (0.85, 1.44)	0.4691	0.594193	0	1.12 (0.82, 1.53)	0.4679	0.683854
e9bff21b6ad07ab368a789fef258f2fc	p__Proteobacteria; c__Gammaproteobacteria; o__Vibrionales; NA; NA; NA	Order	0	0.87 (0.74, 1.03)	0.0981	0.465975	0	0.89 (0.76, 1.05)	0.1726	0.72922	0	0.83 (0.69, 1.01)	0.0668	0.2831	0	1.14 (1, 1.31)	0.0545	0.1748	0	1.09 (0.95, 1.24)	0.2098	0.44783	0	1.14 (0.97, 1.35)	0.1146	0.54435
ee47753d80c91b4ab4c56177086ace77	p__Firmicutes; c__Bacilli; o__Lactobacillales; NA; NA; NA	Order	0	1.5 (1.01, 2.21)	0.0422	0.267267	4	1.31 (0.9, 1.91)	0.1579	0.72922	1	1.72 (1.12, 2.64)	0.0139	0.2641	0	1.04 (0.73, 1.49)	0.8349	0.9686	0	1.16 (0.83, 1.61)	0.3853	0.563131	0	1.09 (0.72, 1.64)	0.6802	0.776094
X56b2103f78ee7be5ad1f2cd2809c850d	p__Actinobacteria; c__Actinobacteria; o__Actinomycetales; f__Nocardioidaceae; NA; NA	Family	0	1.11 (0.87, 1.43)	0.4039	0.655624	0	1.29 (0.99, 1.67)	0.0606	0.4794	0	1.05 (0.8, 1.38)	0.7229	0.800604	0	1.19 (0.96, 1.49)	0.1189	0.53505	0	1.19 (0.96, 1.48)	0.117	0.394875	0	1.06 (0.83, 1.36)	0.6283	0.802391
X7ac8c69b26ea1b91124f02533f196d38	p__Actinobacteria; c__Actinobacteria; o__Bifidobacteriales; f__Bifidobacteriaceae; NA; NA	Family	0	0.85 (0.65, 1.11)	0.2269	0.655624	0	0.81 (0.63, 1.05)	0.119	0.4794	0	0.88 (0.66, 1.17)	0.3787	0.800604	1	1.12 (0.92, 1.35)	0.2655	0.643431	0	1.12 (0.93, 1.35)	0.2313	0.481431	13	1.19 (0.96, 1.48)	0.1217	0.54765
X3ad583e044f102c2b08cc3bfcea118eb	p__Actinobacteria; c__Actinobacteria; o__Actinomycetales; f__Micrococcaceae; NA; NA	Family	0	1.15 (0.97, 1.37)	0.1099	0.655624	0	1.09 (0.91, 1.29)	0.3464	0.5706	0	1.22 (1, 1.5)	0.0528	0.720225	0	0.93 (0.8, 1.07)	0.3098	0.643431	0	1 (0.87, 1.16)	0.9737	0.9737	0	0.94 (0.79, 1.11)	0.4617	0.763624
f1396c2c5abc42c2aec869d453142785	p__Actinobacteria; c__Actinobacteria; o__Actinomycetales; f__Mycobacteriaceae; NA; NA	Family	0	1.18 (0.82, 1.7)	0.3842	0.655624	0	1.33 (0.92, 1.93)	0.1343	0.4794	0	1.12 (0.77, 1.63)	0.5685	0.800604	0	0.9 (0.69, 1.16)	0.401	0.7218	0	0.84 (0.66, 1.07)	0.149	0.4023	0	0.84 (0.62, 1.12)	0.2259	0.60993
X8252734425f731e7adf9a873df424575	p__Actinobacteria; c__Actinobacteria; o__Actinomycetales; f__Corynebacteriaceae; NA; NA	Family	0	1.04 (0.68, 1.58)	0.8571	0.8571	0	1.17 (0.77, 1.76)	0.464	0.62991	0	1.07 (0.7, 1.64)	0.7413	0.800604	0	0.94 (0.54, 1.63)	0.8168	0.888715	0	1.03 (0.59, 1.79)	0.9151	0.950296	0	1.14 (0.59, 2.22)	0.6961	0.815738
d4c2488bad57ca59452f3d6138ae7c9d	p__Firmicutes; c__Clostridia; o__Clostridiales; f__Lachnospiraceae; NA; NA	Family	0	1.12 (0.94, 1.34)	0.2046	0.655624	0	1.13 (0.95, 1.35)	0.1598	0.4794	0	1.06 (0.89, 1.28)	0.5055	0.800604	48	1.25 (1.05, 1.48)	0.0115	0.15525	0	1.16 (0.98, 1.36)	0.0871	0.344829	92	1.38 (1.11, 1.7)	0.0029	0.04725
X456446ca437ac859f4262bb1c61b7911	p__Firmicutes; c__Clostridia; o__Clostridiales; f__Clostridiaceae; NA; NA	Family	0	0.87 (0.69, 1.09)	0.2212	0.655624	0	0.82 (0.66, 1.03)	0.0945	0.4794	0	0.91 (0.71, 1.18)	0.4874	0.800604	0	1.06 (0.89, 1.26)	0.4974	0.7461	0	1.03 (0.87, 1.21)	0.7733	0.869962	0	1.08 (0.89, 1.32)	0.4458	0.763624
X74f9538b0d7d2f62218edaecf162fd8a	p__Firmicutes; c__Clostridia; o__Clostridiales; f__Veillonellaceae; NA; NA	Family	0	1.09 (0.93, 1.27)	0.2907	0.655624	0	1.11 (0.94, 1.3)	0.2175	0.49905	0	1.08 (0.91, 1.29)	0.3841	0.800604	0	0.93 (0.81, 1.06)	0.2899	0.643431	0	0.93 (0.82, 1.06)	0.299	0.5382	13	0.87 (0.74, 1.02)	0.0823	0.44442
b125b8d57be31ce76bcfb1b2b4a3e9b9	p__Firmicutes; c__Bacilli; o__Lactobacillales; f__Enterococcaceae; NA; NA	Family	0	0.93 (0.81, 1.08)	0.3627	0.655624	0	0.88 (0.76, 1.03)	0.1055	0.4794	0	0.91 (0.78, 1.07)	0.2649	0.800604	0	1.01 (0.9, 1.14)	0.849	0.888715	0	0.94 (0.83, 1.07)	0.3667	0.582406	0	1.01 (0.88, 1.17)	0.8555	0.912081
c5544f00bb86f1d70cf4af7307a212bc	p__Firmicutes; c__Bacilli; o__Lactobacillales; f__Streptococcaceae; NA; NA	Family	0	1.28 (0.92, 1.78)	0.1481	0.655624	0	1.38 (0.97, 1.96)	0.0746	0.4794	0	1.36 (0.95, 1.95)	0.0973	0.720225	0	0.96 (0.75, 1.22)	0.7426	0.888715	0	1.02 (0.81, 1.29)	0.8483	0.916164	0	0.98 (0.75, 1.28)	0.8783	0.912081
ff2ae3291c0899fe29728a01176068af	p__Firmicutes; c__Clostridia; o__Clostridiales; f__[Tissierellaceae]; NA; NA	Family	0	0.94 (0.81, 1.09)	0.4128	0.655624	0	0.94 (0.81, 1.08)	0.3757	0.5706	0	0.9 (0.75, 1.08)	0.2662	0.800604	0	1.09 (0.89, 1.33)	0.3961	0.7218	0	1.16 (0.95, 1.42)	0.139	0.4023	0	1.06 (0.84, 1.34)	0.5946	0.802391
X182d024b393b538854614d467c155ba7	p__Tenericutes; c__Mollicutes; o__Mycoplasmatales; f__Mycoplasmataceae; NA; NA	Family	0	0.96 (0.8, 1.15)	0.653	0.8571	0	1 (0.84, 1.2)	0.9756	0.9756	0	0.96 (0.78, 1.17)	0.6549	0.800604	0	0.9 (0.75, 1.09)	0.295	0.643431	0	0.96 (0.79, 1.16)	0.6566	0.8154	0	0.88 (0.72, 1.09)	0.2489	0.610936
fd6155872990e1bc99a860d2fd44a319	p__Proteobacteria; c__Alphaproteobacteria; o__Rhizobiales; f__Methylobacteriaceae; NA; NA	Family	0	1.07 (0.92, 1.24)	0.3778	0.655624	0	1.1 (0.94, 1.28)	0.2218	0.49905	0	1.03 (0.88, 1.21)	0.6874	0.800604	0	0.97 (0.85, 1.09)	0.59	0.838421	0	0.97 (0.86, 1.1)	0.6644	0.8154	0	0.96 (0.82, 1.11)	0.5476	0.778168
b459208a0976326ec3488111d8594377	p__Proteobacteria; c__Alphaproteobacteria; o__Sphingomonadales; f__Sphingomonadaceae; NA; NA	Family	0	0.96 (0.83, 1.1)	0.5549	0.83235	0	0.97 (0.84, 1.11)	0.6193	0.796243	0	0.96 (0.82, 1.12)	0.5777	0.800604	30	0.85 (0.73, 0.99)	0.0338	0.22815	0	0.84 (0.72, 0.98)	0.0248	0.2232	64	0.8 (0.67, 0.96)	0.0161	0.1449
cfc2f00a893a2bb71fa6f3d714dd150e	p__Bacteroidetes; c__Flavobacteriia; o__Flavobacteriales; f__[Weeksellaceae]; NA; NA	Family	0	0.98 (0.81, 1.19)	0.8486	0.8571	0	1.01 (0.84, 1.22)	0.8823	0.944065	0	0.92 (0.74, 1.13)	0.418	0.800604	0	0.98 (0.83, 1.14)	0.7618	0.888715	0	0.94 (0.81, 1.09)	0.4218	0.6327	0	0.94 (0.79, 1.12)	0.4808	0.763624
X69f2ba5cf44e25058097a9e392a6f305	p__Bacteroidetes; c__Bacteroidia; o__Bacteroidales; f__Prevotellaceae; NA; NA	Family	0	1.13 (0.96, 1.33)	0.1424	0.655624	0	1.07 (0.92, 1.25)	0.3804	0.5706	0	1.05 (0.89, 1.24)	0.5732	0.800604	0	0.97 (0.85, 1.11)	0.6313	0.852255	0	0.88 (0.76, 1.02)	0.0808	0.344829	0	0.9 (0.76, 1.05)	0.1809	0.60993
b3dea35b945a955ebaddcb03de60078d	p__Bacteroidetes; c__Bacteroidia; o__Bacteroidales; f__Porphyromonadaceae; NA; NA	Family	0	0.98 (0.83, 1.15)	0.7679	0.8571	0	0.97 (0.83, 1.14)	0.7256	0.85637	0	1.04 (0.87, 1.25)	0.6681	0.800604	0	1.09 (0.93, 1.28)	0.2768	0.643431	0	1.1 (0.94, 1.28)	0.2516	0.485229	0	1.07 (0.91, 1.26)	0.4276	0.763624
X133b2d6f1fa618a407d776e752010ed2	p__Bacteroidetes; c__Bacteroidia; o__Bacteroidales; f__Bacteroidaceae; NA; NA	Family	0	1.12 (0.9, 1.38)	0.3133	0.655624	0	1.11 (0.89, 1.37)	0.3587	0.5706	0	1.25 (0.99, 1.59)	0.061	0.720225	48	1.38 (1.13, 1.69)	0.0016	0.0432	0	1.35 (1.11, 1.65)	0.0032	0.0864	77	1.38 (1.11, 1.72)	0.0035	0.04725
X8aecb67563579f10bbb5b772c830b336	p__Proteobacteria; c__Gammaproteobacteria; o__Xanthomonadales; f__Xanthomonadaceae; NA; NA	Family	0	0.9 (0.78, 1.04)	0.1456	0.655624	0	0.93 (0.8, 1.08)	0.3294	0.5706	0	0.87 (0.74, 1.03)	0.1067	0.720225	0	1 (0.86, 1.17)	0.9832	0.9832	0	1.02 (0.89, 1.18)	0.7595	0.869962	0	1.07 (0.9, 1.28)	0.4532	0.763624
X26d7612b9f50ef7a2e968999d02a137a	p__Proteobacteria; c__Betaproteobacteria; o__Burkholderiales; f__Alcaligenaceae; NA; NA	Family	0	0.87 (0.67, 1.12)	0.2746	0.655624	0	0.84 (0.66, 1.08)	0.1793	0.48411	0	0.82 (0.61, 1.11)	0.1964	0.800604	0	0.84 (0.67, 1.06)	0.1435	0.5535	0	0.81 (0.64, 1.02)	0.0719	0.344829	77	0.75 (0.57, 0.99)	0.0437	0.294975
e89f71976633ab5e978bf3862ddcb0b2	p__Proteobacteria; c__Betaproteobacteria; o__Burkholderiales; f__Comamonadaceae; NA; NA	Family	0	0.95 (0.75, 1.19)	0.6308	0.8571	0	0.99 (0.79, 1.23)	0.9091	0.944065	0	0.93 (0.73, 1.2)	0.5843	0.800604	5	0.91 (0.79, 1.05)	0.1987	0.643431	0	0.92 (0.79, 1.06)	0.2318	0.481431	0	1.03 (0.86, 1.25)	0.7251	0.815738
X34f84e662a35bde3f4c841627e0ab246	p__Proteobacteria; c__Betaproteobacteria; o__Neisseriales; f__Neisseriaceae; NA; NA	Family	0	0.81 (0.65, 1.01)	0.0558	0.655624	0	0.85 (0.68, 1.06)	0.1425	0.4794	0	0.88 (0.69, 1.13)	0.311	0.800604	38	0.82 (0.68, 0.98)	0.0318	0.22815	0	0.89 (0.73, 1.07)	0.2024	0.481431	0	1.05 (0.84, 1.32)	0.6538	0.802391
X558e51db3dcf4b8e689b72d5142b824d	p__Proteobacteria; c__Gammaproteobacteria; o__Pseudomonadales; f__Moraxellaceae; NA; NA	Family	0	1.04 (0.71, 1.53)	0.8265	0.8571	0	1.07 (0.74, 1.55)	0.7295	0.85637	0	1.07 (0.73, 1.57)	0.717	0.800604	0	0.89 (0.66, 1.19)	0.4315	0.728156	0	0.9 (0.67, 1.2)	0.453	0.643737	0	0.8 (0.58, 1.1)	0.168	0.60993
eaa0558d60590c0b167a66e22730674c	p__Proteobacteria; c__Gammaproteobacteria; o__Pasteurellales; f__Pasteurellaceae; NA; NA	Family	0	1.04 (0.85, 1.26)	0.7206	0.8571	0	0.99 (0.82, 1.19)	0.8983	0.944065	0	1.18 (0.94, 1.48)	0.1542	0.800604	14	1.18 (1, 1.4)	0.0502	0.27108	0	1.21 (1.03, 1.42)	0.0214	0.2232	0	1.12 (0.93, 1.35)	0.2178	0.60993
X91b94600f52645a4dd50aecb2d51a9c9	p__Proteobacteria; c__Gammaproteobacteria; o__Enterobacteriales; f__Enterobacteriaceae; NA; NA	Family	0	0.95 (0.72, 1.27)	0.7513	0.8571	0	0.9 (0.69, 1.19)	0.4666	0.62991	0	1.03 (0.77, 1.39)	0.8332	0.865246	0	1.04 (0.82, 1.31)	0.7721	0.888715	0	1.08 (0.85, 1.37)	0.5305	0.716175	0	1.12 (0.85, 1.48)	0.4078	0.763624
e42246fddc5402b62369cbf12d09f599	p__Proteobacteria; c__Gammaproteobacteria; o__Pseudomonadales; f__Pseudomonadaceae; NA; NA	Family	0	1.15 (0.91, 1.45)	0.2424	0.655624	5	1.37 (1.07, 1.76)	0.0138	0.3726	0	1.05 (0.81, 1.37)	0.7068	0.800604	0	1.1 (0.85, 1.42)	0.4662	0.740435	0	1.28 (0.96, 1.7)	0.0894	0.344829	0	1.1 (0.81, 1.49)	0.5317	0.778168
ee47753d80c91b4ab4c56177086ace77	p__Firmicutes; c__Bacilli; o__Lactobacillales; f__Lactobacillaceae; NA; NA	Family	0	0.95 (0.73, 1.23)	0.6994	0.8571	0	0.88 (0.68, 1.15)	0.3594	0.5706	0	0.99 (0.75, 1.3)	0.9163	0.9163	0	0.97 (0.68, 1.38)	0.8558	0.888715	0	1.19 (0.84, 1.68)	0.3316	0.559575	0	1 (0.64, 1.57)	0.9911	0.9911
X56b2103f78ee7be5ad1f2cd2809c850d	p__Actinobacteria; c__Actinobacteria; o__Actinomycetales; f__Nocardioidaceae; g__Marmoricola; NA	Genus	0	1.14 (0.91, 1.43)	0.2562	0.492535	4	1.32 (1.04, 1.68)	0.0209	0.214225	0	1.1 (0.87, 1.39)	0.4348	0.730456	0	1.13 (0.9, 1.42)	0.2972	0.702964	0	1.15 (0.91, 1.44)	0.2461	0.668516	0	1 (0.78, 1.28)	0.9734	0.9734
X703a0033d8fb561d4cc4bf0a76c4d00d	p__Actinobacteria; c__Actinobacteria; o__Actinomycetales; f__Micrococcaceae; g__Kocuria; NA	Genus	0	1.05 (0.85, 1.28)	0.661	0.768181	0	1.05 (0.88, 1.26)	0.5929	0.714968	0	1.07 (0.85, 1.34)	0.5863	0.775429	0	0.93 (0.82, 1.06)	0.3005	0.702964	0	1.01 (0.89, 1.14)	0.9049	0.985332	0	1 (0.87, 1.16)	0.9467	0.9734
X7ac8c69b26ea1b91124f02533f196d38	p__Actinobacteria; c__Actinobacteria; o__Bifidobacteriales; f__Bifidobacteriaceae; g__Gardnerella; NA	Genus	0	0.88 (0.69, 1.13)	0.3068	0.524117	0	0.87 (0.69, 1.1)	0.2432	0.445021	0	0.91 (0.69, 1.2)	0.4965	0.753944	0	1.07 (0.91, 1.26)	0.4236	0.702964	0	1.09 (0.93, 1.29)	0.277	0.668516	1	1.12 (0.92, 1.36)	0.2788	0.6724
X6ab03bc7d97aa84f6fd4b8f9b8830335	p__Actinobacteria; c__Actinobacteria; o__Bifidobacteriales; f__Bifidobacteriaceae; g__Bifidobacterium; NA	Genus	0	0.93 (0.74, 1.16)	0.514	0.665353	0	0.9 (0.74, 1.11)	0.3268	0.478529	0	0.96 (0.74, 1.23)	0.7383	0.796587	0	1.05 (0.9, 1.22)	0.5413	0.702964	0	1.03 (0.89, 1.19)	0.6811	0.962934	0	1.11 (0.94, 1.31)	0.2245	0.613633
X3ad583e044f102c2b08cc3bfcea118eb	p__Actinobacteria; c__Actinobacteria; o__Actinomycetales; f__Micrococcaceae; g__Micrococcus; NA	Genus	0	1.05 (0.92, 1.19)	0.4914	0.665353	0	1.05 (0.92, 1.2)	0.4825	0.655359	0	1.06 (0.93, 1.22)	0.3811	0.679352	0	0.94 (0.84, 1.05)	0.2571	0.702964	0	0.9 (0.8, 1.02)	0.0919	0.45633	0	0.91 (0.79, 1.04)	0.1654	0.565117
bc47e4906e8b15457d49afa751aa9310	p__Actinobacteria; c__Actinobacteria; o__Actinomycetales; f__Micrococcaceae; g__Rothia; NA	Genus	0	1.1 (0.95, 1.28)	0.1934	0.448722	0	1.04 (0.9, 1.21)	0.5592	0.694764	0	1.16 (0.98, 1.38)	0.0847	0.398182	0	1.06 (0.92, 1.21)	0.4257	0.702964	0	1.08 (0.94, 1.23)	0.2749	0.668516	0	1.08 (0.91, 1.29)	0.3738	0.731048
f1396c2c5abc42c2aec869d453142785	p__Actinobacteria; c__Actinobacteria; o__Actinomycetales; f__Mycobacteriaceae; g__Mycobacterium; NA	Genus	0	1.16 (0.84, 1.6)	0.3593	0.545604	0	1.33 (0.95, 1.87)	0.0993	0.290807	0	1.11 (0.8, 1.54)	0.5375	0.763166	0	0.83 (0.68, 1.01)	0.0668	0.54776	0	0.81 (0.68, 0.97)	0.025	0.267525	4	0.8 (0.65, 0.98)	0.0347	0.355675
X8252734425f731e7adf9a873df424575	p__Actinobacteria; c__Actinobacteria; o__Actinomycetales; f__Corynebacteriaceae; g__Corynebacterium; NA	Genus	0	1.07 (0.73, 1.56)	0.7381	0.817895	0	1.23 (0.84, 1.79)	0.2856	0.467248	0	1.09 (0.74, 1.61)	0.6664	0.78064	0	0.73 (0.46, 1.15)	0.1686	0.654136	0	0.82 (0.53, 1.28)	0.3855	0.749765	0	0.8 (0.48, 1.34)	0.395	0.731048
X658c6d9bafbb20d95e7f479af7524340	p__Firmicutes; c__Clostridia; o__Clostridiales; f__Lachnospiraceae; g__Roseburia; NA	Genus	0	1.13 (0.96, 1.33)	0.1404	0.448722	0	1.1 (0.94, 1.3)	0.228	0.445021	0	1.14 (0.96, 1.35)	0.141	0.398182	0	1.05 (0.91, 1.2)	0.5235	0.702964	0	1.01 (0.88, 1.16)	0.8429	0.985332	0	1.12 (0.96, 1.31)	0.1441	0.565117
d4c2488bad57ca59452f3d6138ae7c9d	p__Firmicutes; c__Clostridia; o__Clostridiales; f__Lachnospiraceae; g__Dorea; NA	Genus	0	1.2 (0.95, 1.52)	0.1214	0.448722	0	1.28 (1.01, 1.64)	0.0451	0.290807	0	1.07 (0.84, 1.37)	0.5857	0.775429	0	1.29 (1.08, 1.53)	0.0049	0.2009	0	1.27 (1.06, 1.51)	0.0086	0.267525	4	1.3 (1.07, 1.56)	0.0067	0.19475
X3649f695d39d1312a0732b02018910aa	p__Firmicutes; c__Clostridia; o__Clostridiales; f__Lachnospiraceae; g__Blautia; NA	Genus	0	1.04 (0.8, 1.35)	0.774	0.822523	0	1.01 (0.77, 1.31)	0.9645	0.9645	0	1.08 (0.8, 1.45)	0.6216	0.78064	0	1.04 (0.91, 1.19)	0.553	0.702964	0	1.06 (0.93, 1.2)	0.3977	0.749765	0	1.05 (0.9, 1.22)	0.5293	0.858694
b8576f96cd1f9317dc4fdda01dc5fa20	p__Firmicutes; c__Clostridia; o__Clostridiales; f__Clostridiaceae; g__Clostridium; NA	Genus	0	0.84 (0.65, 1.08)	0.1685	0.448722	4	0.82 (0.65, 1.04)	0.0967	0.290807	0	0.9 (0.68, 1.19)	0.4639	0.731535	0	1.02 (0.89, 1.17)	0.7845	0.869311	0	1.03 (0.91, 1.17)	0.6396	0.936557	0	1.04 (0.88, 1.22)	0.6444	0.858694
X0f11831575a6c1deadf343a62cce43dd	p__Firmicutes; c__Clostridia; o__Clostridiales; f__[Tissierellaceae]; g__Finegoldia; NA	Genus	0	0.98 (0.82, 1.17)	0.8109	0.831172	0	0.98 (0.82, 1.16)	0.8105	0.897374	0	0.91 (0.74, 1.11)	0.3477	0.678843	0	1.06 (0.91, 1.24)	0.4411	0.702964	0	1.14 (0.97, 1.34)	0.1035	0.45633	0	1.05 (0.87, 1.27)	0.5965	0.858694
X96d21f7aac9968c22e796fa85fb74503	p__Firmicutes; c__Clostridia; o__Clostridiales; f__[Tissierellaceae]; g__Anaerococcus; NA	Genus	0	0.89 (0.76, 1.04)	0.1538	0.448722	0	0.91 (0.78, 1.05)	0.202	0.4141	0	0.88 (0.73, 1.05)	0.1584	0.398182	0	1.09 (0.97, 1.22)	0.1594	0.654136	0	1.06 (0.95, 1.2)	0.2935	0.668516	0	1.1 (0.95, 1.28)	0.1879	0.592608
X215376a2fb6e0caf3afd7389b58dc378	p__Firmicutes; c__Clostridia; o__Clostridiales; f__Veillonellaceae; g__Megasphaera; NA	Genus	0	0.82 (0.61, 1.1)	0.1864	0.448722	0	0.87 (0.66, 1.14)	0.3077	0.467248	0	0.79 (0.57, 1.09)	0.1553	0.398182	0	1.03 (0.9, 1.17)	0.6596	0.7954	0	0.99 (0.87, 1.12)	0.8476	0.985332	0	1.07 (0.93, 1.24)	0.3275	0.706711
X74f9538b0d7d2f62218edaecf162fd8a	p__Firmicutes; c__Clostridia; o__Clostridiales; f__Veillonellaceae; g__Veillonella; NA	Genus	0	1.13 (0.94, 1.36)	0.1884	0.448722	0	1.14 (0.95, 1.36)	0.1594	0.384435	0	1.12 (0.9, 1.39)	0.3028	0.62074	0	0.96 (0.86, 1.08)	0.5117	0.702964	0	0.92 (0.82, 1.03)	0.1666	0.620964	4	0.88 (0.77, 1.01)	0.073	0.374125
b125b8d57be31ce76bcfb1b2b4a3e9b9	p__Firmicutes; c__Bacilli; o__Lactobacillales; f__Enterococcaceae; g__Enterococcus; NA	Genus	0	0.93 (0.81, 1.08)	0.3562	0.545604	0	0.88 (0.76, 1.02)	0.0913	0.290807	0	0.89 (0.75, 1.05)	0.1651	0.398182	0	1.12 (1, 1.25)	0.0579	0.54776	0	1.04 (0.94, 1.15)	0.4654	0.795058	4	1.14 (1, 1.3)	0.0434	0.35588
X200dd4c1a328fe194fb94f3254b2d6bc	p__Firmicutes; c__Clostridia; o__Clostridiales; f__[Tissierellaceae]; g__Peptoniphilus; NA	Genus	0	0.86 (0.68, 1.09)	0.2103	0.453805	0	0.84 (0.65, 1.07)	0.1584	0.384435	0	0.81 (0.61, 1.08)	0.1437	0.398182	0	1.01 (0.88, 1.15)	0.9158	0.9158	0	1 (0.88, 1.14)	0.9861	0.9861	0	0.98 (0.84, 1.15)	0.8326	0.903726
X7d00b61da019a644d964d57088072e35	p__Firmicutes; c__Bacilli; o__Lactobacillales; f__Streptococcaceae; g__Lactococcus; NA	Genus	0	0.71 (0.54, 0.92)	0.0107	0.25625	16	0.67 (0.5, 0.88)	0.0045	0.11685	0	0.65 (0.46, 0.91)	0.0122	0.398182	0	1.12 (0.82, 1.52)	0.4913	0.702964	0	1.14 (0.83, 1.56)	0.4185	0.749765	0	1.27 (0.91, 1.76)	0.1617	0.565117
c5544f00bb86f1d70cf4af7307a212bc	p__Firmicutes; c__Bacilli; o__Lactobacillales; f__Streptococcaceae; g__Streptococcus; NA	Genus	0	1.32 (0.98, 1.77)	0.0642	0.448722	12	1.46 (1.06, 2)	0.0192	0.214225	0	1.37 (0.99, 1.91)	0.0604	0.398182	0	0.9 (0.72, 1.13)	0.3714	0.702964	0	0.97 (0.78, 1.2)	0.7688	0.985332	0	0.91 (0.71, 1.17)	0.4736	0.809067
X182d024b393b538854614d467c155ba7	p__Tenericutes; c__Mollicutes; o__Mycoplasmatales; f__Mycoplasmataceae; g__Ureaplasma; NA	Genus	0	0.92 (0.75, 1.12)	0.4039	0.591425	0	0.98 (0.81, 1.19)	0.849	0.897374	0	0.91 (0.73, 1.12)	0.3691	0.679352	0	0.91 (0.79, 1.04)	0.1755	0.654136	0	0.95 (0.83, 1.1)	0.507	0.83148	4	0.88 (0.75, 1.04)	0.1387	0.565117
fd6155872990e1bc99a860d2fd44a319	p__Proteobacteria; c__Alphaproteobacteria; o__Rhizobiales; f__Methylobacteriaceae; g__Methylobacterium; NA	Genus	0	1.03 (0.9, 1.19)	0.6356	0.766459	0	0.99 (0.86, 1.15)	0.9387	0.962167	0	0.97 (0.84, 1.12)	0.6643	0.78064	0	0.93 (0.84, 1.03)	0.1553	0.654136	0	0.94 (0.85, 1.04)	0.2691	0.668516	4	0.89 (0.78, 1.01)	0.0672	0.374125
X9956690e300a09f8ed6b6919ebdcafcb	p__Proteobacteria; c__Alphaproteobacteria; o__Sphingomonadales; f__Sphingomonadaceae; g__Sphingomonas; NA	Genus	0	0.87 (0.75, 1)	0.0507	0.448722	0	0.87 (0.76, 1)	0.0574	0.290807	0	0.87 (0.74, 1.01)	0.0753	0.398182	0	0.93 (0.83, 1.04)	0.2257	0.702964	0	0.94 (0.85, 1.05)	0.2799	0.668516	0	0.93 (0.81, 1.06)	0.2577	0.660356
b459208a0976326ec3488111d8594377	p__Proteobacteria; c__Alphaproteobacteria; o__Sphingomonadales; f__Sphingomonadaceae; g__Novosphingobium; NA	Genus	0	1.11 (0.95, 1.3)	0.197	0.448722	0	1.12 (0.96, 1.3)	0.1427	0.384435	0	1.19 (0.98, 1.45)	0.087	0.398182	0	1.01 (0.9, 1.13)	0.8998	0.9158	0	1 (0.9, 1.12)	0.9613	0.985332	0	0.97 (0.85, 1.11)	0.6702	0.858694
cfc2f00a893a2bb71fa6f3d714dd150e	p__Bacteroidetes; c__Flavobacteriia; o__Flavobacteriales; f__[Weeksellaceae]; g__Cloacibacterium; NA	Genus	0	1.05 (0.87, 1.26)	0.6347	0.766459	0	1.06 (0.89, 1.28)	0.5045	0.655359	0	0.96 (0.76, 1.22)	0.7381	0.796587	0	0.98 (0.87, 1.11)	0.784	0.869311	0	0.97 (0.86, 1.09)	0.5658	0.859178	0	0.96 (0.84, 1.11)	0.6066	0.858694
X79781cfe93c167ec9cbb7e8759b30c73	p__Bacteroidetes; c__Flavobacteriia; o__Flavobacteriales; f__[Weeksellaceae]; g__Chryseobacterium; NA	Genus	0	1.14 (0.99, 1.3)	0.0602	0.448722	16	1.23 (1.06, 1.43)	0.0057	0.11685	0	1.15 (1, 1.32)	0.0518	0.398182	0	1.04 (0.92, 1.17)	0.5658	0.702964	0	1 (0.88, 1.12)	0.9356	0.985332	0	1 (0.85, 1.16)	0.9509	0.9734
X2fead93c6ac59058c2919339015ce5ef	p__Bacteroidetes; c__Flavobacteriia; o__Flavobacteriales; f__[Weeksellaceae]; g__Wautersiella; NA	Genus	0	0.79 (0.61, 1.03)	0.0813	0.448722	0	0.8 (0.62, 1.04)	0.0897	0.290807	0	0.83 (0.61, 1.12)	0.2275	0.490921	0	0.91 (0.79, 1.04)	0.1614	0.654136	0	0.87 (0.76, 1)	0.056	0.411171	0	0.93 (0.81, 1.06)	0.2953	0.672628
X69f2ba5cf44e25058097a9e392a6f305	p__Bacteroidetes; c__Bacteroidia; o__Bacteroidales; f__Prevotellaceae; g__Prevotella; NA	Genus	0	1.14 (0.97, 1.36)	0.1181	0.448722	0	1.09 (0.93, 1.28)	0.3016	0.467248	0	1.05 (0.89, 1.25)	0.5398	0.763166	0	0.94 (0.85, 1.05)	0.2978	0.702964	0	0.87 (0.77, 0.98)	0.0192	0.267525	4	0.87 (0.76, 1)	0.0544	0.371733
bdb5bfa4129eff5936572a5b6c062392	p__Bacteroidetes; c__Bacteroidia; o__Bacteroidales; f__Porphyromonadaceae; g__Porphyromonas; NA	Genus	0	1 (0.87, 1.14)	0.9703	0.9703	0	1.01 (0.89, 1.15)	0.8536	0.897374	0	1.04 (0.89, 1.2)	0.6483	0.78064	0	1.07 (0.93, 1.25)	0.3391	0.702964	0	1.1 (0.95, 1.26)	0.211	0.668516	0	1.02 (0.85, 1.23)	0.7978	0.903726
X133b2d6f1fa618a407d776e752010ed2	p__Bacteroidetes; c__Bacteroidia; o__Bacteroidales; f__Bacteroidaceae; g__Bacteroides; NA	Genus	0	1.12 (0.91, 1.38)	0.2763	0.492535	0	1.13 (0.92, 1.39)	0.2605	0.445021	0	1.25 (0.99, 1.56)	0.0573	0.398182	0	1.23 (1.04, 1.46)	0.0143	0.29315	0	1.2 (1.02, 1.42)	0.0261	0.267525	4	1.25 (1.04, 1.5)	0.0187	0.255567
e886898bfdcbafbaa8ce6a7a0d9c0e1e	p__Proteobacteria; c__Gammaproteobacteria; o__Pseudomonadales; f__Moraxellaceae; g__Enhydrobacter; NA	Genus	0	1.03 (0.89, 1.2)	0.6745	0.768181	0	1.02 (0.88, 1.19)	0.7478	0.851661	0	1.07 (0.9, 1.26)	0.4454	0.730456	0	1.05 (0.94, 1.16)	0.3907	0.702964	0	1.04 (0.94, 1.15)	0.4206	0.749765	0	1.03 (0.92, 1.16)	0.6151	0.858694
X8aecb67563579f10bbb5b772c830b336	p__Proteobacteria; c__Gammaproteobacteria; o__Xanthomonadales; f__Xanthomonadaceae; g__Stenotrophomonas; NA	Genus	0	1.04 (0.92, 1.19)	0.5193	0.665353	0	1.14 (0.99, 1.3)	0.065	0.290807	0	1 (0.87, 1.15)	0.9885	0.9921	0	1.01 (0.89, 1.14)	0.897	0.9158	0	1.11 (0.98, 1.27)	0.1113	0.45633	0	1.04 (0.9, 1.21)	0.5747	0.858694
X56060199c2912f16ee506d9b7baa5656	p__Proteobacteria; c__Gammaproteobacteria; o__Xanthomonadales; f__Xanthomonadaceae; g__Pseudoxanthomonas; NA	Genus	0	0.82 (0.67, 1.01)	0.0659	0.448722	0	0.83 (0.68, 1.02)	0.076	0.290807	0	0.84 (0.66, 1.06)	0.1428	0.398182	0	1.05 (0.89, 1.25)	0.5457	0.702964	0	1.03 (0.88, 1.22)	0.7091	0.969103	0	1.14 (0.93, 1.39)	0.2053	0.601236
X2670bc410a7c5e28af5bab8aa1bcc9ed	p__Proteobacteria; c__Betaproteobacteria; o__Burkholderiales; f__Alcaligenaceae; g__Bordetella; NA	Genus	0	0.91 (0.77, 1.07)	0.2478	0.492535	0	0.91 (0.77, 1.07)	0.2524	0.445021	0	0.85 (0.7, 1.04)	0.1152	0.398182	0	0.96 (0.82, 1.11)	0.5413	0.702964	0	0.96 (0.83, 1.1)	0.5501	0.859178	0	0.97 (0.83, 1.15)	0.761	0.903726
X0010968712417c555f6f0f266da61f65	p__Proteobacteria; c__Betaproteobacteria; o__Burkholderiales; f__Comamonadaceae; g__Pelomonas; NA	Genus	0	1.11 (0.97, 1.27)	0.1466	0.448722	0	1.09 (0.96, 1.24)	0.2019	0.4141	0	1.11 (0.95, 1.3)	0.1986	0.452367	0	0.96 (0.85, 1.08)	0.4907	0.702964	0	0.99 (0.88, 1.11)	0.9057	0.985332	0	1.03 (0.9, 1.18)	0.6541	0.858694
c02a66a4b068cc5fa58d54bc6a1c058c	p__Proteobacteria; c__Betaproteobacteria; o__Neisseriales; f__Neisseriaceae; g__Neisseria; NA	Genus	0	1.14 (0.97, 1.34)	0.1029	0.448722	0	1.16 (1, 1.35)	0.0555	0.290807	0	1.15 (0.96, 1.38)	0.1328	0.398182	0	0.92 (0.81, 1.06)	0.2506	0.702964	0	1 (0.87, 1.13)	0.9514	0.985332	0	0.98 (0.85, 1.14)	0.8094	0.903726
X558e51db3dcf4b8e689b72d5142b824d	p__Proteobacteria; c__Gammaproteobacteria; o__Pseudomonadales; f__Moraxellaceae; g__Acinetobacter; NA	Genus	0	0.89 (0.67, 1.19)	0.4383	0.619666	0	0.94 (0.71, 1.25)	0.6575	0.770214	0	0.95 (0.71, 1.28)	0.7341	0.796587	0	0.77 (0.6, 0.98)	0.0356	0.486533	0	0.79 (0.62, 1.01)	0.0621	0.411171	4	0.69 (0.52, 0.91)	0.0095	0.19475
eaa0558d60590c0b167a66e22730674c	p__Proteobacteria; c__Gammaproteobacteria; o__Pasteurellales; f__Pasteurellaceae; g__Haemophilus; NA	Genus	0	1.09 (0.92, 1.3)	0.3228	0.529392	0	1.08 (0.92, 1.26)	0.3657	0.517024	0	1.18 (0.97, 1.44)	0.1059	0.398182	0	1.11 (0.96, 1.29)	0.1638	0.654136	0	1.14 (0.99, 1.33)	0.0702	0.411171	0	1.07 (0.91, 1.25)	0.4101	0.731048
X2231bac64b1bcf7d346a05aea1942761	p__Proteobacteria; c__Gammaproteobacteria; o__Enterobacteriales; f__Enterobacteriaceae; g__Shigella; NA	Genus	0	0.91 (0.78, 1.07)	0.2762	0.492535	0	0.85 (0.72, 1.01)	0.0582	0.290807	0	0.98 (0.83, 1.15)	0.7684	0.807805	0	0.98 (0.83, 1.17)	0.8603	0.9158	0	0.91 (0.77, 1.09)	0.3098	0.668516	0	0.97 (0.79, 1.19)	0.7449	0.903726
ee47753d80c91b4ab4c56177086ace77	p__Firmicutes; c__Bacilli; o__Lactobacillales; f__Lactobacillaceae; g__Lactobacillus; NA	Genus	0	0.96 (0.74, 1.25)	0.7824	0.822523	0	0.92 (0.71, 1.19)	0.5115	0.655359	0	1 (0.75, 1.33)	0.9921	0.9921	0	0.86 (0.64, 1.17)	0.3374	0.702964	0	1.02 (0.76, 1.38)	0.8733	0.985332	0	0.86 (0.59, 1.23)	0.4052	0.731048
X831271d63587275f99f5a60f20ab7f53	p__Proteobacteria; c__Gammaproteobacteria; o__Pseudomonadales; f__Pseudomonadaceae; g__Pseudomonas; NA	Genus	1	1.49 (1.09, 2.04)	0.0125	0.25625	0	1.22 (0.91, 1.63)	0.1763	0.401572	0	1.28 (0.96, 1.7)	0.0965	0.398182	0	1.04 (0.85, 1.27)	0.7164	0.839211	0	0.99 (0.82, 1.18)	0.8722	0.985332	0	1.02 (0.83, 1.25)	0.8376	0.903726
X56b2103f78ee7be5ad1f2cd2809c850d	p__Actinobacteria; c__Actinobacteria; o__Actinomycetales; f__Nocardioidaceae; g__Marmoricola; s__aurantiacus	Species	1	1.22 (0.96, 1.56)	0.1059	0.3588	170	1.41 (1.09, 1.82)	0.0096	0.1248	0	1.15 (0.9, 1.49)	0.2667	0.423944	0	1.11 (0.87, 1.43)	0.3965	0.771189	0	1.15 (0.9, 1.48)	0.2647	0.83252	0	1 (0.77, 1.31)	0.9751	0.9751
X6ab03bc7d97aa84f6fd4b8f9b8830335	p__Actinobacteria; c__Actinobacteria; o__Bifidobacteriales; f__Bifidobacteriaceae; g__Bifidobacterium; s__breve	Species	0	0.83 (0.61, 1.13)	0.2337	0.434014	11	0.82 (0.62, 1.08)	0.1502	0.325433	0	0.81 (0.56, 1.18)	0.2786	0.423944	0	1.09 (0.9, 1.33)	0.3658	0.771189	0	1.11 (0.92, 1.33)	0.2703	0.83252	96	1.25 (0.99, 1.57)	0.0644	0.3614
bc47e4906e8b15457d49afa751aa9310	p__Actinobacteria; c__Actinobacteria; o__Actinomycetales; f__Micrococcaceae; g__Rothia; s__dentocariosa	Species	1	1.21 (1, 1.45)	0.0461	0.29965	11	1.15 (0.96, 1.38)	0.1187	0.30862	0	1.27 (1.02, 1.57)	0.0291	0.18915	0	0.87 (0.69, 1.11)	0.2618	0.771189	0	0.89 (0.71, 1.12)	0.3202	0.83252	0	0.89 (0.7, 1.14)	0.3606	0.9751
f1396c2c5abc42c2aec869d453142785	p__Actinobacteria; c__Actinobacteria; o__Actinomycetales; f__Mycobacteriaceae; g__Mycobacterium; s__vaccae	Species	0	1.34 (0.94, 1.91)	0.1104	0.3588	17	1.47 (1.02, 2.1)	0.0362	0.185467	0	1.24 (0.86, 1.79)	0.2515	0.423944	4	0.84 (0.7, 1)	0.0566	0.7358	0	0.86 (0.72, 1.03)	0.1001	0.7332	113	0.78 (0.63, 0.95)	0.0165	0.2145
X658c6d9bafbb20d95e7f479af7524340	p__Firmicutes; c__Clostridia; o__Clostridiales; f__Lachnospiraceae; g__Roseburia; s__faecis	Species	0	1.12 (0.95, 1.33)	0.1862	0.434014	4	1.09 (0.92, 1.3)	0.3031	0.482011	0	1.12 (0.94, 1.35)	0.2145	0.423944	0	0.94 (0.79, 1.12)	0.5221	0.771189	0	0.93 (0.79, 1.11)	0.4292	0.848611	0	1.05 (0.87, 1.27)	0.6093	0.9751
b459208a0976326ec3488111d8594377	p__Proteobacteria; c__Alphaproteobacteria; o__Sphingomonadales; f__Sphingomonadaceae; g__Novosphingobium; s__resinovorum	Species	0	1.12 (0.94, 1.33)	0.2066	0.434014	4	1.12 (0.94, 1.32)	0.1972	0.366229	0	1.21 (0.98, 1.51)	0.0791	0.342767	0	0.99 (0.88, 1.12)	0.8864	0.992	0	1.01 (0.89, 1.13)	0.9143	0.9313	0	0.95 (0.82, 1.11)	0.5392	0.9751
X133b2d6f1fa618a407d776e752010ed2	p__Bacteroidetes; c__Bacteroidia; o__Bacteroidales; f__Bacteroidaceae; g__Bacteroides; s__fragilis	Species	0	1.08 (0.81, 1.45)	0.5802	0.685691	3	1.08 (0.82, 1.42)	0.5806	0.629525	0	1.15 (0.82, 1.62)	0.4042	0.52546	0	0.97 (0.78, 1.2)	0.7698	0.992	0	0.99 (0.81, 1.2)	0.8819	0.9313	0	0.99 (0.8, 1.22)	0.9104	0.9751
e886898bfdcbafbaa8ce6a7a0d9c0e1e	p__Proteobacteria; c__Gammaproteobacteria; o__Pseudomonadales; f__Moraxellaceae; g__Enhydrobacter; s__aerosaccus	Species	0	1.06 (0.91, 1.24)	0.4475	0.58175	0	1.04 (0.9, 1.22)	0.5811	0.629525	0	1.1 (0.92, 1.3)	0.2935	0.423944	0	1.04 (0.93, 1.15)	0.5142	0.771189	0	1.04 (0.93, 1.15)	0.5064	0.848611	0	1.02 (0.91, 1.15)	0.7234	0.9751
X8aecb67563579f10bbb5b772c830b336	p__Proteobacteria; c__Gammaproteobacteria; o__Xanthomonadales; f__Xanthomonadaceae; g__Stenotrophomonas; s__geniculata	Species	0	1.07 (0.92, 1.23)	0.3711	0.576189	77	1.17 (1.01, 1.36)	0.0428	0.185467	0	1.03 (0.88, 1.2)	0.7176	0.7774	1	1.12 (0.96, 1.31)	0.148	0.771189	0	1.13 (0.97, 1.31)	0.1128	0.7332	96	1.19 (0.98, 1.44)	0.0834	0.3614
X56060199c2912f16ee506d9b7baa5656	p__Proteobacteria; c__Gammaproteobacteria; o__Xanthomonadales; f__Xanthomonadaceae; g__Pseudoxanthomonas; s__taiwanensis	Species	2	1.55 (1.01, 2.38)	0.0431	0.29965	51	1.48 (0.97, 2.25)	0.0713	0.231725	0	1.91 (1.09, 3.35)	0.0238	0.18915	0	1 (0.81, 1.23)	0.992	0.992	0	0.99 (0.81, 1.21)	0.9313	0.9313	1	1.06 (0.84, 1.35)	0.6199	0.9751
X2670bc410a7c5e28af5bab8aa1bcc9ed	p__Proteobacteria; c__Betaproteobacteria; o__Burkholderiales; f__Alcaligenaceae; g__Bordetella; s__ansorpii	Species	0	0.93 (0.79, 1.1)	0.3989	0.576189	2	0.92 (0.78, 1.09)	0.3337	0.482011	0	0.87 (0.71, 1.06)	0.168	0.423944	0	0.96 (0.83, 1.1)	0.5339	0.771189	0	0.96 (0.84, 1.1)	0.5875	0.848611	1	0.97 (0.83, 1.15)	0.7497	0.9751
eaa0558d60590c0b167a66e22730674c	p__Proteobacteria; c__Gammaproteobacteria; o__Pasteurellales; f__Pasteurellaceae; g__Haemophilus; s__parainfluenzae	Species	0	0.98 (0.84, 1.16)	0.83	0.83	0	0.97 (0.83, 1.13)	0.6892	0.6892	0	1.04 (0.87, 1.25)	0.6398	0.756127	0	1 (0.86, 1.17)	0.9769	0.992	0	1.04 (0.9, 1.2)	0.5698	0.848611	0	0.99 (0.84, 1.16)	0.9087	0.9751
ee47753d80c91b4ab4c56177086ace77	p__Firmicutes; c__Bacilli; o__Lactobacillales; f__Lactobacillaceae; g__Lactobacillus; s__coleohominis	Species	0	0.93 (0.64, 1.35)	0.7054	0.764183	6	0.86 (0.59, 1.23)	0.4077	0.53001	0	0.97 (0.67, 1.41)	0.8905	0.8905	0	0.84 (0.52, 1.34)	0.4616	0.771189	0	0.92 (0.6, 1.41)	0.7108	0.92404	0	1.01 (0.57, 1.78)	0.9677	0.9751
d80430a134f06540f79f107d05f384dd	p__Actinobacteria; c__Actinobacteria; o__Actinomycetales; f__Nocardioidaceae; g__Marmoricola; s__aurantiacus	ASV	0	165.64245546 (0.67651221, 40557.17348215)	0.0686	0.18426	0	428.99474872 (2.38798313, 77067.75316997)	0.0221	0.0682067	0	30.21919822 (0.09015009, 10129.77340847)	0.2506	0.500564	0	1.00788093 (0.7135618, 1.42359635)	0.9645	0.990165	0	0.91905502 (0.64692905, 1.30564878)	0.6375	0.983038	0	0.93475061 (0.59454794, 1.46961857)	0.7701	0.855185
X9b0b975963b28e0cdf678f46bcdd6d83	p__Actinobacteria; c__Actinobacteria; o__Actinomycetales; f__Nocardioidaceae; g__Marmoricola; s__aurantiacus.1	ASV	0	165.64245546 (0.67651221, 40557.17348215)	0.0686	0.18426	0	428.99474872 (2.38798313, 77067.75316997)	0.0221	0.0682067	0	30.21919822 (0.09015009, 10129.77340847)	0.2506	0.500564	0	0.98700275 (0.68937959, 1.41311759)	0.943	0.983021	0	0.88170476 (0.61478286, 1.26451685)	0.4938	0.983038	0	0.89078959 (0.54631864, 1.45246022)	0.6429	0.803115
X8a22246c400ee76012ee53d196fe1c6b	p__Actinobacteria; c__Actinobacteria; o__Actinomycetales; f__Nocardioidaceae; g__Marmoricola; s__aurantiacus.2	ASV	0	165.64245546 (0.67651221, 40557.17348215)	0.0686	0.18426	0	428.99474872 (2.38798313, 77067.75316997)	0.0221	0.0682067	0	30.21919822 (0.09015009, 10129.77340847)	0.2506	0.500564	0	1.0270973 (0.76582748, 1.37750197)	0.8583	0.953546	0	1.06686738 (0.80063169, 1.42163496)	0.6586	0.983038	0	0.94960604 (0.70098544, 1.28640565)	0.7385	0.835864
bfff207c830db6af67ce8d80aafb8bfe	p__Actinobacteria; c__Actinobacteria; o__Actinomycetales; f__Nocardioidaceae; g__Marmoricola; s__aurantiacus.3	ASV	0	165.64245546 (0.67651221, 40557.17348215)	0.0686	0.18426	0	428.99474872 (2.38798313, 77067.75316997)	0.0221	0.0682067	0	30.21919822 (0.09015009, 10129.77340847)	0.2506	0.500564	0	1.02767226 (0.75697806, 1.39516628)	0.8611	0.953546	0	1.06981086 (0.79342057, 1.4424825)	0.6581	0.983038	0	0.94722974 (0.69050276, 1.29940708)	0.7368	0.835864
X8365475858c77fb9248d7e6088707c77	p__Actinobacteria; c__Actinobacteria; o__Actinomycetales; f__Nocardioidaceae; g__Marmoricola; s__aurantiacus.4	ASV	0	0.72815226 (0.3562333, 1.48836652)	0.3844	0.601437	0	0.67281738 (0.31768457, 1.4249456)	0.3006	0.502276	0	0.7564782 (0.34735867, 1.64745927)	0.4822	0.739749	0	1.02596412 (0.78173505, 1.34649507)	0.8534	0.953546	0	1.06166379 (0.81364281, 1.38528847)	0.6594	0.983038	0	0.95378079 (0.71997542, 1.26351231)	0.7415	0.835864
X7b951395a554273c508069094923113e	p__Actinobacteria; c__Actinobacteria; o__Actinomycetales; f__Nocardioidaceae; g__Marmoricola; s__aurantiacus.5	ASV	0	165.64245546 (0.67651221, 40557.17348215)	0.0686	0.18426	0	428.99474872 (2.38798313, 77067.75316997)	0.0221	0.0682067	0	30.21919822 (0.09015009, 10129.77340847)	0.2506	0.500564	0	1.02673187 (0.77115492, 1.36701239)	0.8567	0.953546	0	1.06511229 (0.80498205, 1.40930371)	0.6588	0.983038	0	0.9510179 (0.70732417, 1.2786712)	0.7395	0.835864
X82ff1a068bc76cb9cf5ce7501200a919	p__Actinobacteria; c__Actinobacteria; o__Actinomycetales; f__Nocardioidaceae; g__Marmoricola; s__aurantiacus.6	ASV	0	1.12696996 (0.97791428, 1.29874501)	0.0986	0.240988	0	1.21204477 (1.04456889, 1.40637208)	0.0113	0.0682067	0	1.1258263 (0.95847027, 1.32240394)	0.1489	0.500564	0	1.11477247 (0.99938171, 1.24348651)	0.0513	0.655332	0	1.06367749 (0.95719331, 1.18200764)	0.2514	0.983038	0	1.08204557 (0.95881801, 1.22111036)	0.2012	0.77373
X8e4d15afad561bfef85896a24051a1ed	p__Actinobacteria; c__Actinobacteria; o__Actinomycetales; f__Nocardioidaceae; g__Marmoricola; s__aurantiacus.7	ASV	0	165.64245546 (0.67651221, 40557.17348215)	0.0686	0.18426	0	428.99474872 (2.38798313, 77067.75316997)	0.0221	0.0682067	0	30.21919822 (0.09015009, 10129.77340847)	0.2506	0.500564	0	1.03394012 (0.76008198, 1.40646956)	0.8316	0.953546	0	0.90297472 (0.66696764, 1.22249311)	0.5091	0.983038	0	0.99518465 (0.67905832, 1.45847928)	0.9803	0.984051
e8c6e4ec3a68196e66df469c5e2f55e7	p__Actinobacteria; c__Actinobacteria; o__Actinomycetales; f__Nocardioidaceae; g__Marmoricola; s__aurantiacus.8	ASV	0	1.18630826 (0.9714627, 1.44866837)	0.0937	0.23336	0	1.27794138 (1.02917265, 1.5868418)	0.0264	0.0799108	0	1.12453744 (0.91349181, 1.38434132)	0.2684	0.52676	0	1.05554421 (0.93167597, 1.19588098)	0.396	0.655332	0	0.99000481 (0.87948795, 1.11440925)	0.8679	0.983038	0	0.95998516 (0.8375009, 1.10038269)	0.5576	0.77373
X1c22626af295e68ee8343ba46c53ed38	p__Actinobacteria; c__Actinobacteria; o__Actinomycetales; f__Nocardioidaceae; g__Marmoricola; s__aurantiacus.9	ASV	0	2.00579825 (0.82374669, 4.884058)	0.1253	0.283365	0	1.85222956 (0.78691566, 4.35974847)	0.1582	0.323385	0	2.10124672 (0.80739419, 5.46850328)	0.1281	0.500564	0	1.26609729 (0.82802412, 1.93593679)	0.2762	0.655332	0	1.17469666 (0.7793083, 1.7706885)	0.4419	0.983038	0	1.24616949 (0.70890457, 2.19061699)	0.4445	0.77373
X4f2f43514753b98a2584b42c6b4df1e0	p__Actinobacteria; c__Actinobacteria; o__Actinomycetales; f__Nocardioidaceae; g__Marmoricola; s__aurantiacus.10	ASV	0	165.64245546 (0.67651221, 40557.17348215)	0.0686	0.18426	0	428.99474872 (2.38798313, 77067.75316997)	0.0221	0.0682067	0	30.21919822 (0.09015009, 10129.77340847)	0.2506	0.500564	0	1.26523384 (0.94667265, 1.69099283)	0.1119	0.655332	0	1.24236952 (0.93696658, 1.64731811)	0.1316	0.983038	0	1.18402987 (0.83682516, 1.67529229)	0.3401	0.77373
X56b2103f78ee7be5ad1f2cd2809c850d	p__Actinobacteria; c__Actinobacteria; o__Actinomycetales; f__Nocardioidaceae; g__Marmoricola; s__aurantiacus.11	ASV	0	1.1636064 (0.89874538, 1.50652217)	0.2502	0.468827	0	1.29889481 (0.98625316, 1.71064369)	0.0627	0.159177	0	1.08977698 (0.84427294, 1.40667054)	0.5092	0.759329	0	1.16105158 (0.85952378, 1.56835774)	0.3304	0.655332	0	1.17904515 (0.88340064, 1.57363193)	0.2635	0.983038	0	1.03024346 (0.73971295, 1.43488306)	0.8601	0.924725
X9f510d086133d7f747112720df9d0695	p__Actinobacteria; c__Actinobacteria; o__Actinomycetales; f__Nocardioidaceae; g__Marmoricola; s__aurantiacus.12	ASV	0	165.64245546 (0.67651221, 40557.17348215)	0.0686	0.18426	0	428.99474872 (2.38798313, 77067.75316997)	0.0221	0.0682067	0	30.21919822 (0.09015009, 10129.77340847)	0.2506	0.500564	0	1.02573953 (0.78469475, 1.34082914)	0.8525	0.953546	0	1.0607078 (0.81607071, 1.37868083)	0.6595	0.983038	0	0.95454403 (0.72352946, 1.25931887)	0.7421	0.835864
X8c59b31627e40bf0e4546ba81f4192f6	p__Actinobacteria; c__Actinobacteria; o__Actinomycetales; f__Nocardioidaceae; g__Marmoricola; s__aurantiacus.13	ASV	0	165.64245546 (0.67651221, 40557.17348215)	0.0686	0.18426	0	428.99474872 (2.38798313, 77067.75316997)	0.0221	0.0682067	0	30.21919822 (0.09015009, 10129.77340847)	0.2506	0.500564	0	1.02596953 (0.7816631, 1.3466332)	0.8534	0.953546	0	1.06168708 (0.81358382, 1.38544969)	0.6594	0.983038	0	0.95376219 (0.7198891, 1.2636145)	0.7415	0.835864
b670e4b049d82b4434f2300fc90a641e	p__Actinobacteria; c__Actinobacteria; o__Actinomycetales; f__Nocardioidaceae; g__Marmoricola; s__aurantiacus.14	ASV	0	165.64245546 (0.67651221, 40557.17348215)	0.0686	0.18426	0	428.99474872 (2.38798313, 77067.75316997)	0.0221	0.0682067	0	30.21919822 (0.09015009, 10129.77340847)	0.2506	0.500564	0	1.02648262 (0.77467441, 1.36014119)	0.8556	0.953546	0	1.06395971 (0.80785993, 1.40124571)	0.659	0.983038	0	0.95194301 (0.71152336, 1.27359907)	0.7402	0.835864
b9f41c7a767c5ca7bc99bfac7eb3ef62	p__Actinobacteria; c__Actinobacteria; o__Actinomycetales; f__Nocardioidaceae; g__Marmoricola; s__aurantiacus.15	ASV	0	165.64245546 (0.67651221, 40557.17348215)	0.0686	0.18426	0	428.99474872 (2.38798313, 77067.75316997)	0.0221	0.0682067	0	30.21919822 (0.09015009, 10129.77340847)	0.2506	0.500564	0	1.02642995 (0.77540722, 1.35871632)	0.8553	0.953546	0	1.06372041 (0.80845953, 1.39957667)	0.659	0.983038	0	0.95213487 (0.71239885, 1.2725467)	0.7403	0.835864
db33bb9cee6d26ecfd070be424ec9bed	p__Actinobacteria; c__Actinobacteria; o__Actinomycetales; f__Nocardioidaceae; g__Marmoricola; s__aurantiacus.16	ASV	0	0.66618932 (0.24197565, 1.83410274)	0.4318	0.630476	0	0.70442777 (0.29110856, 1.70458224)	0.4371	0.61759	0	0.70074914 (0.18954917, 2.59061731)	0.594	0.799108	0	0.35436145 (0.0262552, 4.78274991)	0.4346	0.655332	0	1.05517008 (0.08420227, 13.22272975)	0.9668	0.983038	0	0.42030549 (0.01854757, 9.52451923)	0.5862	0.77373
cf33ce263191a76a262399630a1ba872	p__Actinobacteria; c__Actinobacteria; o__Actinomycetales; f__Nocardioidaceae; g__Marmoricola; s__aurantiacus.17	ASV	0	0.99707586 (0.62974535, 1.57867027)	0.99	0.997606	0	1.04350425 (0.65987154, 1.65017137)	0.8555	0.906162	0	0.89180993 (0.47750242, 1.66559355)	0.7194	0.850102	0	1.82452097 (1.02693377, 3.2415691)	0.0403	0.655332	0	1.81081341 (1.04607199, 3.13462671)	0.0339	0.66895	0	1.45724853 (0.87657193, 2.42258872)	0.1465	0.77373
X6436a18a49dbae2ceffa0047c79dd32f	p__Actinobacteria; c__Actinobacteria; o__Actinomycetales; f__Nocardioidaceae; g__Marmoricola; s__aurantiacus.18	ASV	0	0.69827563 (0.20204349, 2.41328666)	0.5703	0.755599	0	0.75577256 (0.25319013, 2.25598121)	0.6158	0.762414	0	0.79418394 (0.15711102, 4.01453774)	0.7804	0.883679	0	0.8942194 (0.59864685, 1.33572627)	0.585	0.775076	0	0.97455741 (0.68678962, 1.38290112)	0.8852	0.983038	0	0.90491561 (0.58044398, 1.4107688)	0.6592	0.815708
X2d42dcf1964094e7e31390e06734ac61	p__Actinobacteria; c__Actinobacteria; o__Actinomycetales; f__Nocardioidaceae; g__Marmoricola; s__aurantiacus.19	ASV	0	1.13591238 (0.68906732, 1.87252669)	0.6173	0.784842	0	1.57742037 (1.01073361, 2.4618307)	0.0447	0.11805	0	0.94392856 (0.43907169, 2.02928394)	0.8825	0.934761	0	1.13580089 (0.7422508, 1.73801584)	0.5574	0.751154	0	1.28143508 (0.90113811, 1.82222442)	0.1674	0.983038	0	1.02589494 (0.6845311, 1.53749104)	0.9014	0.959948
ab52e54f7ebb8e15e1e112b512a6d426	p__Actinobacteria; c__Actinobacteria; o__Actinomycetales; f__Nocardioidaceae; g__Marmoricola; s__aurantiacus.20	ASV	0	0.79866222 (0.14060926, 4.53641043)	0.7997	0.877774	0	0.85595767 (0.18240276, 4.01673492)	0.8437	0.902973	0	0.64894793 (0.08258841, 5.09918275)	0.681	0.829209	0	0.27014302 (0.02338017, 3.1213313)	0.2945	0.655332	0	0.50094059 (0.10568725, 2.37437795)	0.3839	0.983038	0	0.25985348 (0.01645863, 4.1026398)	0.3384	0.77373
b5a468ca0f7ff984b0996f779ccedbd4	p__Actinobacteria; c__Actinobacteria; o__Actinomycetales; f__Nocardioidaceae; g__Marmoricola; s__aurantiacus.21	ASV	0	1.2882432 (0.91720807, 1.80937194)	0.1439	0.320342	0	1.53573813 (1.10186704, 2.14045028)	0.0113	0.0682067	0	1.01992644 (0.61708188, 1.68575676)	0.9387	0.968227	0	1.28869969 (0.92293954, 1.79941028)	0.1364	0.655332	0	1.38761126 (1.02832957, 1.87242015)	0.0321	0.66895	0	1.02163243 (0.69624336, 1.49909196)	0.9129	0.968697
X27f2e5542272f27e4379287403d55571	p__Actinobacteria; c__Actinobacteria; o__Actinomycetales; f__Nocardioidaceae; g__Marmoricola; s__aurantiacus.22	ASV	0	1.34606775 (0.52036398, 3.48198276)	0.54	0.726462	0	1.49420091 (0.58393075, 3.82346084)	0.4022	0.590323	0	0.74125288 (0.09694176, 5.66789597)	0.773	0.878306	0	1.09607227 (0.60313758, 1.99187461)	0.7634	0.925725	0	1.13985521 (0.63960337, 2.03136815)	0.657	0.983038	0	1.33092861 (0.73721495, 2.40278765)	0.3429	0.77373
d51b67b7ccbb1dfb81bf5b37d0355171	p__Actinobacteria; c__Actinobacteria; o__Actinomycetales; f__Nocardioidaceae; g__Marmoricola; s__aurantiacus.23	ASV	0	1.16378755 (0.99909199, 1.35563238)	0.0514	0.18426	0	1.22163191 (1.04056813, 1.43420164)	0.0145	0.0682067	0	1.14444222 (0.96638152, 1.35531152)	0.1179	0.500564	12	1.25479617 (1.06700415, 1.47563946)	0.0061	0.228605	10	1.15871469 (0.99766956, 1.34575594)	0.0537	0.782628	50	1.23376081 (1.01477139, 1.50000853)	0.0351	0.77373
a50ee1d677d00d7d22056c493a21b45b	p__Actinobacteria; c__Actinobacteria; o__Actinomycetales; f__Nocardioidaceae; g__Marmoricola; s__aurantiacus.24	ASV	0	0.7761998 (0.4356597, 1.38292832)	0.3899	0.607626	0	1.23787622 (0.81444804, 1.88144298)	0.3178	0.509386	0	0.49142786 (0.12722512, 1.89822054)	0.3028	0.570214	0	1.06938728 (0.76676244, 1.49145173)	0.6927	0.875048	0	0.93192537 (0.66695457, 1.302165)	0.6796	0.983038	0	1.01549731 (0.65215724, 1.58126708)	0.9457	0.977208
X119db7df8c9461a9eb609ddd3874c7f6	p__Actinobacteria; c__Actinobacteria; o__Bifidobacteriales; f__Bifidobacteriaceae; g__Gardnerella; s__	ASV	0	165.64245546 (0.67651221, 40557.17348215)	0.0686	0.18426	0	428.99474872 (2.38798313, 77067.75316997)	0.0221	0.0682067	0	30.21919822 (0.09015009, 10129.77340847)	0.2506	0.500564	5	0.58306822 (0.15302572, 2.22164327)	0.4293	0.655332	0	1.0551441 (0.83249673, 1.33733749)	0.6571	0.983038	50	0.59007944 (0.11084006, 3.14140714)	0.5364	0.77373
e941d266070bac548eca8cc37a3189c8	p__Actinobacteria; c__Actinobacteria; o__Bifidobacteriales; f__Bifidobacteriaceae; g__Gardnerella; s__.1	ASV	0	0.8406597 (0.36532305, 1.93447615)	0.6831	0.812918	0	0.8894534 (0.40093415, 1.97321016)	0.7732	0.867494	0	1.10223239 (0.44557981, 2.72659625)	0.8332	0.913271	5	0.59607755 (0.15712923, 2.26124977)	0.4469	0.657402	0	1.05152569 (0.84267867, 1.31213276)	0.6565	0.983038	50	0.60228821 (0.11314243, 3.20614554)	0.5523	0.77373
X0a43c8fc94ccc8ecc2e06f6c8cd3669a	p__Actinobacteria; c__Actinobacteria; o__Bifidobacteriales; f__Bifidobacteriaceae; g__Gardnerella; s__.2	ASV	0	0.91043644 (0.1759803, 4.71015506)	0.9109	0.948252	0	0.93034142 (0.22084516, 3.91919451)	0.9216	0.9444	0	0.66798645 (0.08656673, 5.15447333)	0.6987	0.83755	5	0.58559042 (0.15382873, 2.2292074)	0.4327	0.655332	0	1.05442667 (0.83450775, 1.33230112)	0.657	0.983038	50	0.59244704 (0.11130007, 3.15357834)	0.5394	0.77373
af0943d5612ea71dddf72df3b00b9cad	p__Actinobacteria; c__Actinobacteria; o__Bifidobacteriales; f__Bifidobacteriaceae; g__Gardnerella; s__.3	ASV	0	3.57758466 (0.90500296, 14.14261893)	0.0691	0.184345	0	4.03151477 (0.97749827, 16.62725342)	0.0538	0.139738	0	2.01241234 (0.52425264, 7.72490807)	0.3082	0.570214	0	3.5312048 (1.5872988, 7.85574042)	0.002	0.0918167	0	3.92839326 (1.79712331, 8.58720907)	0.0006	0.0262333	0	1.93762555 (0.94311213, 3.98085514)	0.0718	0.77373
X7ac8c69b26ea1b91124f02533f196d38	p__Actinobacteria; c__Actinobacteria; o__Bifidobacteriales; f__Bifidobacteriaceae; g__Gardnerella; s__.4	ASV	0	0.90818193 (0.76833521, 1.07348254)	0.259	0.478481	0	0.87538049 (0.74009569, 1.03539449)	0.1202	0.262771	0	0.93715903 (0.7732492, 1.13581372)	0.5082	0.759329	0	1.08271782 (0.95663243, 1.22542142)	0.2083	0.655332	0	1.02706353 (0.91400925, 1.15410156)	0.6536	0.983038	0	1.11895022 (0.96082216, 1.30310234)	0.1482	0.77373
b1a904b296263910632ccb374194d153	p__Actinobacteria; c__Actinobacteria; o__Bifidobacteriales; f__Bifidobacteriaceae; g__Gardnerella; s__.5	ASV	0	165.64245546 (0.67651221, 40557.17348215)	0.0686	0.18426	0	428.99474872 (2.38798313, 77067.75316997)	0.0221	0.0682067	0	30.21919822 (0.09015009, 10129.77340847)	0.2506	0.500564	0	1.03002128 (0.70974986, 1.49481372)	0.8763	0.953546	0	1.08614067 (0.75523539, 1.56203162)	0.6558	0.983038	0	0.93386671 (0.63553611, 1.37223838)	0.7275	0.835864
X36c984d44d106f4ce78cc3fa911fbd05	p__Actinobacteria; c__Actinobacteria; o__Bifidobacteriales; f__Bifidobacteriaceae; g__Gardnerella; s__.6	ASV	0	165.64245546 (0.67651221, 40557.17348215)	0.0686	0.18426	0	428.99474872 (2.38798313, 77067.75316997)	0.0221	0.0682067	0	30.21919822 (0.09015009, 10129.77340847)	0.2506	0.500564	0	1.02995753 (0.71148696, 1.49097956)	0.8757	0.953546	0	1.08552075 (0.75663157, 1.55737)	0.6559	0.983038	0	0.93437926 (0.63752882, 1.36945118)	0.7278	0.835864
X01907f2cc077585c832eb4bb03e0775c	p__Actinobacteria; c__Actinobacteria; o__Bifidobacteriales; f__Bifidobacteriaceae; g__Gardnerella; s__.7	ASV	0	165.64245546 (0.67651221, 40557.17348215)	0.0686	0.18426	0	428.99474872 (2.38798313, 77067.75316997)	0.0221	0.0682067	0	30.21919822 (0.09015009, 10129.77340847)	0.2506	0.500564	0	1.03022533 (0.70381389, 1.5080183)	0.8783	0.953546	0	1.08827062 (0.75046886, 1.57812403)	0.6555	0.983038	0	0.93210271 (0.6287433, 1.38182856)	0.7263	0.835864
X72f1a7a61ea92723c7268d430cc0d4df	p__Actinobacteria; c__Actinobacteria; o__Bifidobacteriales; f__Bifidobacteriaceae; g__Gardnerella; s__.8	ASV	0	165.64245546 (0.67651221, 40557.17348215)	0.0686	0.18426	0	428.99474872 (2.38798313, 77067.75316997)	0.0221	0.0682067	0	30.21919822 (0.09015009, 10129.77340847)	0.2506	0.500564	0	1.03077361 (0.68268071, 1.55635603)	0.8854	0.953546	0	1.09600242 (0.73355213, 1.63754049)	0.6545	0.983038	0	0.92566162 (0.60476787, 1.41682366)	0.7221	0.835864
X82d5b9047ca0840f7049547fb4e6bb66	p__Actinobacteria; c__Actinobacteria; o__Bifidobacteriales; f__Bifidobacteriaceae; g__Gardnerella; s__.9	ASV	0	165.64245546 (0.67651221, 40557.17348215)	0.0686	0.18426	0	428.99474872 (2.38798313, 77067.75316997)	0.0221	0.0682067	0	30.21919822 (0.09015009, 10129.77340847)	0.2506	0.500564	0	1.03002128 (0.70974986, 1.49481372)	0.8763	0.953546	0	1.08614067 (0.75523539, 1.56203162)	0.6558	0.983038	0	0.93386671 (0.63553611, 1.37223838)	0.7275	0.835864
X7e09acc6ae5a4738d62078e4d1801fea	p__Actinobacteria; c__Actinobacteria; o__Bifidobacteriales; f__Bifidobacteriaceae; g__Gardnerella; s__.10	ASV	0	165.64245546 (0.67651221, 40557.17348215)	0.0686	0.18426	0	428.99474872 (2.38798313, 77067.75316997)	0.0221	0.0682067	0	30.21919822 (0.09015009, 10129.77340847)	0.2506	0.500564	0	1.03069152 (0.68668877, 1.54702546)	0.884	0.953546	0	1.09451785 (0.7367544, 1.62600905)	0.6547	0.983038	0	0.92690283 (0.60929006, 1.41008186)	0.7229	0.835864
X5141bde3324a1c99ad17d22b7da8ac66	p__Actinobacteria; c__Actinobacteria; o__Bifidobacteriales; f__Bifidobacteriaceae; g__Gardnerella; s__.11	ASV	0	165.64245546 (0.67651221, 40557.17348215)	0.0686	0.18426	0	428.99474872 (2.38798313, 77067.75316997)	0.0221	0.0682067	0	30.21919822 (0.09015009, 10129.77340847)	0.2506	0.500564	0	1.03069152 (0.68668877, 1.54702546)	0.884	0.953546	0	1.09451785 (0.7367544, 1.62600905)	0.6547	0.983038	0	0.92690283 (0.60929006, 1.41008186)	0.7229	0.835864
X756a0af9dc45cda628a33eba5beb336e	p__Actinobacteria; c__Actinobacteria; o__Bifidobacteriales; f__Bifidobacteriaceae; g__Gardnerella; s__.12	ASV	0	165.64245546 (0.67651221, 40557.17348215)	0.0686	0.18426	0	428.99474872 (2.38798313, 77067.75316997)	0.0221	0.0682067	0	30.21919822 (0.09015009, 10129.77340847)	0.2506	0.500564	0	1.03002128 (0.70974986, 1.49481372)	0.8763	0.953546	0	1.08614067 (0.75523539, 1.56203162)	0.6558	0.983038	0	0.93386671 (0.63553611, 1.37223838)	0.7275	0.835864
X082b6094f985b083d66401908b5fcc33	p__Actinobacteria; c__Actinobacteria; o__Bifidobacteriales; f__Bifidobacteriaceae; g__Gardnerella; s__.13	ASV	0	165.64245546 (0.67651221, 40557.17348215)	0.0686	0.18426	0	428.99474872 (2.38798313, 77067.75316997)	0.0221	0.0682067	0	30.21919822 (0.09015009, 10129.77340847)	0.2506	0.500564	0	1.02941607 (0.72465855, 1.46234036)	0.8714	0.953546	0	1.08086933 (0.76723778, 1.52270723)	0.6565	0.983038	0	0.93821224 (0.65271044, 1.34859527)	0.7305	0.835864
X089008b69c0eb0f20eefd0f2fc917c3e	p__Actinobacteria; c__Actinobacteria; o__Bifidobacteriales; f__Bifidobacteriaceae; g__Gardnerella; s__.14	ASV	0	165.64245546 (0.67651221, 40557.17348215)	0.0686	0.18426	0	428.99474872 (2.38798313, 77067.75316997)	0.0221	0.0682067	0	30.21919822 (0.09015009, 10129.77340847)	0.2506	0.500564	0	1.03052871 (0.69348252, 1.53138601)	0.8817	0.953546	0	1.09202106 (0.74218872, 1.60674767)	0.655	0.983038	0	0.92898559 (0.61698189, 1.39876754)	0.7243	0.835864
X6fa2a2c849017e7677b46175e254865b	p__Actinobacteria; c__Actinobacteria; o__Bifidobacteriales; f__Bifidobacteriaceae; g__Gardnerella; s__.15	ASV	0	165.64245546 (0.67651221, 40557.17348215)	0.0686	0.18426	0	428.99474872 (2.38798313, 77067.75316997)	0.0221	0.0682067	0	30.21919822 (0.09015009, 10129.77340847)	0.2506	0.500564	0	1.02989579 (0.71312449, 1.48737753)	0.8752	0.953546	0	1.08493776 (0.75794825, 1.55299515)	0.656	0.983038	0	0.93486091 (0.63940932, 1.36683168)	0.7282	0.835864
d8555e09d82b155d612be5486422ffa8	p__Actinobacteria; c__Actinobacteria; o__Bifidobacteriales; f__Bifidobacteriaceae; g__Gardnerella; s__.16	ASV	0	165.64245546 (0.67651221, 40557.17348215)	0.0686	0.18426	0	428.99474872 (2.38798313, 77067.75316997)	0.0221	0.0682067	0	30.21919822 (0.09015009, 10129.77340847)	0.2506	0.500564	0	1.03069152 (0.68668877, 1.54702546)	0.884	0.953546	0	1.09451785 (0.7367544, 1.62600905)	0.6547	0.983038	0	0.92690283 (0.60929006, 1.41008186)	0.7229	0.835864
X8a72b3106c256034a2c9a57e19e62696	p__Actinobacteria; c__Actinobacteria; o__Bifidobacteriales; f__Bifidobacteriaceae; g__Gardnerella; s__.17	ASV	0	0.96224032 (0.79526121, 1.16427964)	0.6922	0.813505	0	0.95762779 (0.78929809, 1.16185634)	0.6607	0.797501	0	0.89010103 (0.7130941, 1.1110453)	0.3034	0.570214	0	1.15533813 (0.98172446, 1.35965461)	0.0822	0.655332	0	1.1381984 (0.97448647, 1.32941365)	0.1023	0.98183	0	1.06900599 (0.88414151, 1.29252363)	0.4909	0.77373
X346c5bf3e6813888cdec6040f4266362	p__Actinobacteria; c__Actinobacteria; o__Bifidobacteriales; f__Bifidobacteriaceae; g__Gardnerella; s__.18	ASV	0	0.73207066 (0.24125621, 2.22140376)	0.5818	0.758299	0	0.75244636 (0.29576771, 1.9142574)	0.5505	0.71848	0	0.72650573 (0.18859354, 2.79866724)	0.6424	0.815836	0	1.15625438 (0.97002767, 1.37823304)	0.1052	0.655332	0	1.13614665 (0.96457835, 1.33823157)	0.1265	0.983038	0	1.03058328 (0.84129335, 1.26246321)	0.7711	0.855185
X4d464a5212c2d35e20b58dea16ddcc2e	p__Actinobacteria; c__Actinobacteria; o__Bifidobacteriales; f__Bifidobacteriaceae; g__Gardnerella; s__.19	ASV	0	1.02057008 (0.84263915, 1.23607275)	0.835	0.898967	0	1.01613408 (0.84184443, 1.22650745)	0.8676	0.912773	0	0.96523469 (0.77126753, 1.20798292)	0.7572	0.873719	0	1.15163777 (0.95912154, 1.38279615)	0.1303	0.655332	0	1.16100511 (0.97423891, 1.38357528)	0.0952	0.959343	0	1.05213087 (0.85135881, 1.3002501)	0.6381	0.803115
X0cc0d9d0525f9dafa5220531f8b4d27a	p__Actinobacteria; c__Actinobacteria; o__Bifidobacteriales; f__Bifidobacteriaceae; g__Gardnerella; s__.20	ASV	11	0.66100742 (0.46729114, 0.93502907)	0.0193	0.18426	0	0.73693447 (0.54039416, 1.00495611)	0.0538	0.139738	0	0.67153523 (0.47425296, 0.95088402)	0.0248	0.500564	0	1.19643244 (0.98976327, 1.44625553)	0.0638	0.655332	0	1.17924069 (0.98616403, 1.41011898)	0.0707	0.82635	0	1.11238627 (0.88815547, 1.39322818)	0.3538	0.77373
X6d64fe5e5c4cf5042cf79e3a42f3f1f0	p__Actinobacteria; c__Actinobacteria; o__Bifidobacteriales; f__Bifidobacteriaceae; g__Gardnerella; s__.21	ASV	0	0.95918434 (0.64993676, 1.41557555)	0.8338	0.898905	0	0.89056842 (0.58874971, 1.34711255)	0.5831	0.740161	0	1.07439398 (0.71688546, 1.61019087)	0.7281	0.856524	0	0.35436145 (0.0262552, 4.78274991)	0.4346	0.655332	0	1.05517008 (0.08420227, 13.22272975)	0.9668	0.983038	0	0.42030549 (0.01854757, 9.52451923)	0.5862	0.77373
X482a0769a9bedd744a0a6e82e1896164	p__Actinobacteria; c__Actinobacteria; o__Bifidobacteriales; f__Bifidobacteriaceae; g__Gardnerella; s__.22	ASV	0	0.7913614 (0.26430791, 2.36940642)	0.6758	0.812918	0	0.79466291 (0.30530166, 2.06841041)	0.6377	0.775688	0	0.75693439 (0.19440483, 2.94719872)	0.688	0.831902	0	0.35436145 (0.0262552, 4.78274991)	0.4346	0.655332	0	1.05517008 (0.08420227, 13.22272975)	0.9668	0.983038	0	0.42030549 (0.01854757, 9.52451923)	0.5862	0.77373
X192f2c70dec0f622c43d51fabc46f8c3	p__Actinobacteria; c__Actinobacteria; o__Bifidobacteriales; f__Bifidobacteriaceae; g__Gardnerella; s__.23	ASV	0	1.22457754 (0.70712322, 2.12069145)	0.4696	0.66353	0	1.1572779 (0.67770963, 1.97620349)	0.5926	0.746202	0	1.44223227 (0.77067331, 2.69898267)	0.2521	0.502285	0	0.35436145 (0.0262552, 4.78274991)	0.4346	0.655332	0	1.05517008 (0.08420227, 13.22272975)	0.9668	0.983038	0	0.42030549 (0.01854757, 9.52451923)	0.5862	0.77373
X4936731e1fb15afa4c44b7df940ba7ba	p__Actinobacteria; c__Actinobacteria; o__Bifidobacteriales; f__Bifidobacteriaceae; g__Gardnerella; s__.24	ASV	0	0.79051009 (0.23488694, 2.66045529)	0.7042	0.814273	0	0.79559808 (0.27494805, 2.30216693)	0.6732	0.806347	0	0.74819092 (0.16793286, 3.3334135)	0.7035	0.840143	0	0.35436145 (0.0262552, 4.78274991)	0.4346	0.655332	0	1.05517008 (0.08420227, 13.22272975)	0.9668	0.983038	0	0.42030549 (0.01854757, 9.52451923)	0.5862	0.77373
X5054fe1cb8a45394957646491928f2b9	p__Actinobacteria; c__Actinobacteria; o__Bifidobacteriales; f__Bifidobacteriaceae; g__Gardnerella; s__.25	ASV	0	0.80172955 (0.64080361, 1.00306905)	0.0532	0.18426	0	0.75805133 (0.60751843, 0.94588375)	0.0142	0.0682067	0	0.81676947 (0.63468796, 1.05108716)	0.1158	0.500564	0	1.08921307 (0.96071715, 1.23489531)	0.1821	0.655332	0	1.04655474 (0.92656129, 1.18208782)	0.4639	0.983038	0	1.14642827 (0.9812502, 1.33941147)	0.0852	0.77373
X4836c06b264a11587ba3a91de55e4203	p__Actinobacteria; c__Actinobacteria; o__Bifidobacteriales; f__Bifidobacteriaceae; g__Gardnerella; s__.26	ASV	0	1.28391941 (1.04057805, 1.58416666)	0.0198	0.18426	0	1.280443 (1.04040254, 1.57586531)	0.0196	0.0682067	0	1.29949989 (1.03862791, 1.62589503)	0.0219	0.500564	0	0.95696086 (0.82726875, 1.10698499)	0.5538	0.748867	0	0.9072606 (0.78299573, 1.05124685)	0.1953	0.983038	0	0.88990534 (0.74598007, 1.06159876)	0.195	0.77373
X6e8e232f20ad6457779a74faaabb0df7	p__Actinobacteria; c__Actinobacteria; o__Bifidobacteriales; f__Bifidobacteriaceae; g__Gardnerella; s__.27	ASV	0	1.0275909 (0.87349588, 1.20887012)	0.7427	0.842226	0	1.01016894 (0.86305797, 1.18235544)	0.8997	0.930439	0	1.07161807 (0.89221508, 1.28709467)	0.4593	0.721495	0	1.09343127 (0.97121773, 1.23102358)	0.1397	0.655332	0	1.02619682 (0.91495316, 1.15096592)	0.6587	0.983038	0	1.10441374 (0.95875225, 1.27220532)	0.1687	0.77373
X44182a85d1686a18bd7aae0c3229b16e	p__Actinobacteria; c__Actinobacteria; o__Bifidobacteriales; f__Bifidobacteriaceae; g__Gardnerella; s__.28	ASV	0	0.95718831 (0.61462794, 1.4906733)	0.8465	0.907459	0	0.88104843 (0.55060455, 1.40980732)	0.5975	0.747587	0	1.08843655 (0.6861285, 1.72663594)	0.7189	0.850102	0	0.35436145 (0.0262552, 4.78274991)	0.4346	0.655332	0	1.05517008 (0.08420227, 13.22272975)	0.9668	0.983038	0	0.42030549 (0.01854757, 9.52451923)	0.5862	0.77373
X6ab03bc7d97aa84f6fd4b8f9b8830335	p__Actinobacteria; c__Actinobacteria; o__Bifidobacteriales; f__Bifidobacteriaceae; g__Bifidobacterium; s__breve	ASV	0	0.64108163 (0.36134608, 1.13737406)	0.1285	0.289769	0	0.60500889 (0.3434693, 1.06570152)	0.0819	0.200172	0	0.63706683 (0.32323579, 1.2555978)	0.1928	0.500564	0	1.12409699 (0.89139228, 1.41755103)	0.3229	0.655332	0	1.11611487 (0.88963596, 1.40024962)	0.3424	0.983038	0	1.25697378 (0.97104705, 1.62709219)	0.0824	0.77373
X18cb88ef3b7612bd7cd4bd9171b92663	p__Actinobacteria; c__Actinobacteria; o__Bifidobacteriales; f__Bifidobacteriaceae; g__Bifidobacterium; s__breve.1	ASV	0	0.76586463 (0.48518999, 1.20890505)	0.252	0.471078	0	0.70699923 (0.4404258, 1.13491969)	0.151	0.311908	0	0.77029956 (0.45354624, 1.30827103)	0.3342	0.589721	0	1.19192113 (0.89628691, 1.58506831)	0.2274	0.655332	0	1.23791408 (0.9355866, 1.63793631)	0.1352	0.983038	0	1.22494935 (0.90192396, 1.66366676)	0.1939	0.77373
X4066dc35897f17670153261817cbb4e2	p__Actinobacteria; c__Actinobacteria; o__Bifidobacteriales; f__Bifidobacteriaceae; g__Bifidobacterium; s__breve.2	ASV	0	1.11520615 (0.28464305, 4.36927844)	0.8756	0.926206	0	1.12854212 (0.34106407, 3.73421726)	0.843	0.902973	0	0.80620413 (0.15019001, 4.32761882)	0.8016	0.890675	0	1.38083789 (0.55630866, 3.42743767)	0.4866	0.691253	0	1.45608024 (0.60797579, 3.48726002)	0.3991	0.983038	0	1.43322332 (0.60379979, 3.40200368)	0.4145	0.77373
d04bb74e29ba942c1fd249408e34a3af	p__Actinobacteria; c__Actinobacteria; o__Bifidobacteriales; f__Bifidobacteriaceae; g__Bifidobacterium; s__breve.3	ASV	0	1.0911472 (0.29098014, 4.0916958)	0.8971	0.941357	0	1.10272065 (0.34665968, 3.50774233)	0.8685	0.912773	0	0.80299209 (0.1571719, 4.10249088)	0.792	0.889164	0	0.35436145 (0.0262552, 4.78274991)	0.4346	0.655332	0	1.05517008 (0.08420227, 13.22272975)	0.9668	0.983038	0	0.42030549 (0.01854757, 9.52451923)	0.5862	0.77373
X7f382f533b7f9dfd7cb3b0469dedf393	p__Actinobacteria; c__Actinobacteria; o__Bifidobacteriales; f__Bifidobacteriaceae; g__Bifidobacterium; s__breve.4	ASV	0	0.92238523 (0.57996281, 1.46698116)	0.7329	0.835931	0	0.90483006 (0.57365603, 1.42719224)	0.6671	0.802764	0	0.92043352 (0.52620031, 1.61002921)	0.7713	0.878306	0	1.19638829 (0.89332882, 1.60225991)	0.2289	0.655332	0	1.24407532 (0.9338662, 1.65732885)	0.1356	0.983038	0	1.23057204 (0.89925101, 1.68396538)	0.1948	0.77373
e80d5b5683b4bcff328290757e0c4f02	p__Actinobacteria; c__Actinobacteria; o__Bifidobacteriales; f__Bifidobacteriaceae; g__Bifidobacterium; s__breve.5	ASV	0	0.74297976 (0.28050875, 1.96792053)	0.55	0.732403	0	0.75862333 (0.32510199, 1.77024249)	0.5228	0.693834	0	0.6994304 (0.18074284, 2.70662386)	0.6046	0.803137	0	1.10919273 (0.78316915, 1.57093588)	0.5595	0.751679	0	1.13298978 (0.80958267, 1.58558959)	0.4665	0.983038	0	1.37940947 (0.93514469, 2.03473378)	0.1048	0.77373
X8bfbd158a5cc274b7e10192ab364fdf1	p__Actinobacteria; c__Actinobacteria; o__Actinomycetales; f__Micrococcaceae; g__Micrococcus; s__	ASV	0	0.84008262 (0.28678769, 2.46084069)	0.7506	0.845096	0	0.92412167 (0.35778928, 2.38688217)	0.8705	0.913445	0	0.68123371 (0.18327771, 2.53211031)	0.5666	0.776753	0	0.35436145 (0.0262552, 4.78274991)	0.4346	0.655332	0	1.05517008 (0.08420227, 13.22272975)	0.9668	0.983038	0	0.42030549 (0.01854757, 9.52451923)	0.5862	0.77373
d4689ff326461e3397970245a28a3558	p__Actinobacteria; c__Actinobacteria; o__Actinomycetales; f__Micrococcaceae; g__Micrococcus; s__.1	ASV	0	0.83931599 (0.29737791, 2.36887577)	0.7407	0.84117	0	0.91751495 (0.36764269, 2.28981479)	0.8536	0.906005	0	0.68954588 (0.19333952, 2.45926703)	0.5667	0.776753	0	0.35436145 (0.0262552, 4.78274991)	0.4346	0.655332	0	1.05517008 (0.08420227, 13.22272975)	0.9668	0.983038	0	0.42030549 (0.01854757, 9.52451923)	0.5862	0.77373
X53c7f8f24f54ba7798ec70c83c76aff1	p__Actinobacteria; c__Actinobacteria; o__Actinomycetales; f__Micrococcaceae; g__Micrococcus; s__.2	ASV	0	1.28480859 (0.90536012, 1.82328896)	0.1605	0.347971	0	1.33807978 (0.94323059, 1.89821823)	0.1026	0.237023	0	1.51135122 (1.02508684, 2.22828197)	0.0371	0.500564	0	0.35436145 (0.0262552, 4.78274991)	0.4346	0.655332	0	1.05517008 (0.08420227, 13.22272975)	0.9668	0.983038	0	0.42030549 (0.01854757, 9.52451923)	0.5862	0.77373
X3ead90bb5a478d0e301024a0cae4711e	p__Actinobacteria; c__Actinobacteria; o__Actinomycetales; f__Micrococcaceae; g__Micrococcus; s__.3	ASV	0	1.31796743 (0.89967367, 1.93074245)	0.1564	0.34286	0	1.378902 (0.94186245, 2.01873504)	0.0985	0.229348	0	1.57364529 (1.02948575, 2.40543347)	0.0362	0.500564	0	0.35436145 (0.0262552, 4.78274991)	0.4346	0.655332	0	1.05517008 (0.08420227, 13.22272975)	0.9668	0.983038	0	0.42030549 (0.01854757, 9.52451923)	0.5862	0.77373
X764319cccc3bad291c0456bf7bf3a9bc	p__Actinobacteria; c__Actinobacteria; o__Actinomycetales; f__Micrococcaceae; g__Micrococcus; s__.4	ASV	0	0.8971616 (0.6677827, 1.20533062)	0.4713	0.66353	0	0.87956157 (0.64912005, 1.19181122)	0.4077	0.593087	0	0.94879974 (0.70573858, 1.27557281)	0.7278	0.856524	0	1.04027925 (0.76559325, 1.4135194)	0.8007	0.953546	0	0.99708374 (0.740285, 1.34296385)	0.9847	0.989214	0	0.3507276 (0.01642502, 7.48917706)	0.5023	0.77373
X4d96408966ba950b62059f9ef6e3ff56	p__Actinobacteria; c__Actinobacteria; o__Actinomycetales; f__Micrococcaceae; g__Micrococcus; s__.5	ASV	0	1.117476 (0.87973626, 1.41946248)	0.3628	0.574494	0	1.09362563 (0.86047001, 1.38995782)	0.4644	0.641198	0	1.16233513 (0.87777784, 1.53913997)	0.2937	0.561	0	0.97594472 (0.83788708, 1.13674995)	0.7544	0.923348	0	0.94292592 (0.80586618, 1.10329645)	0.4634	0.983038	0	0.97099225 (0.80372207, 1.1730746)	0.7602	0.851076
X3ad583e044f102c2b08cc3bfcea118eb	p__Actinobacteria; c__Actinobacteria; o__Actinomycetales; f__Micrococcaceae; g__Micrococcus; s__.6	ASV	0	1.06243668 (0.92217823, 1.22402771)	0.4018	0.612823	0	1.06333936 (0.92114075, 1.2274895)	0.4018	0.590323	0	1.07352764 (0.91864357, 1.25452528)	0.3721	0.626237	0	0.95433767 (0.83293979, 1.09342884)	0.5008	0.701298	0	0.91887756 (0.79912456, 1.05657618)	0.235	0.983038	0	0.93959355 (0.79071088, 1.11650928)	0.479	0.77373
f0befc618b7f3a3cb9f0068c3f263377	p__Actinobacteria; c__Actinobacteria; o__Actinomycetales; f__Micrococcaceae; g__Micrococcus; s__.7	ASV	0	165.64245546 (0.67651221, 40557.17348215)	0.0686	0.18426	0	428.99474872 (2.38798313, 77067.75316997)	0.0221	0.0682067	0	30.21919822 (0.09015009, 10129.77340847)	0.2506	0.500564	0	0.39141166 (0.03621781, 4.23004855)	0.4399	0.657402	0	0.66324652 (0.20132012, 2.18505704)	0.4997	0.983038	0	0.42759689 (0.02604608, 7.0198325)	0.5518	0.77373
X2396e8f3e6e17d316eb70cb986a24b25	p__Actinobacteria; c__Actinobacteria; o__Actinomycetales; f__Micrococcaceae; g__Micrococcus; s__.8	ASV	0	1.55446102 (0.85800766, 2.81623252)	0.1457	0.321854	0	1.46283967 (0.82324552, 2.59934592)	0.1947	0.377411	0	1.61650191 (0.85820266, 3.04482673)	0.1371	0.500564	0	0.35436145 (0.0262552, 4.78274991)	0.4346	0.655332	0	1.05517008 (0.08420227, 13.22272975)	0.9668	0.983038	0	0.42030549 (0.01854757, 9.52451923)	0.5862	0.77373
b0b48e87701341011c35024668640407	p__Actinobacteria; c__Actinobacteria; o__Actinomycetales; f__Micrococcaceae; g__Micrococcus; s__.9	ASV	0	1.05519131 (0.89729458, 1.24087308)	0.516	0.702581	0	1.06015318 (0.89920971, 1.24990282)	0.4868	0.663972	0	1.10304965 (0.92364602, 1.3172996)	0.2788	0.541767	0	1.08888652 (0.92993645, 1.27500524)	0.2902	0.655332	0	1.02101363 (0.86425762, 1.20620149)	0.8068	0.983038	0	1.10950086 (0.93079064, 1.32252314)	0.2462	0.77373
ecfff7b76571b935462ff8773f3d8700	p__Actinobacteria; c__Actinobacteria; o__Actinomycetales; f__Micrococcaceae; g__Micrococcus; s__.10	ASV	0	165.64245546 (0.67651221, 40557.17348215)	0.0686	0.18426	0	428.99474872 (2.38798313, 77067.75316997)	0.0221	0.0682067	0	30.21919822 (0.09015009, 10129.77340847)	0.2506	0.500564	0	0.30679187 (0.02506485, 3.75510855)	0.3552	0.655332	0	0.59548929 (0.16915056, 2.09640153)	0.4195	0.983038	0	0.35147648 (0.01897463, 6.51057412)	0.4826	0.77373
f28500bc7776acf11b219eed4a7a22a5	p__Actinobacteria; c__Actinobacteria; o__Actinomycetales; f__Micrococcaceae; g__Micrococcus; s__.11	ASV	0	165.64245546 (0.67651221, 40557.17348215)	0.0686	0.18426	0	428.99474872 (2.38798313, 77067.75316997)	0.0221	0.0682067	0	30.21919822 (0.09015009, 10129.77340847)	0.2506	0.500564	0	0.30674739 (0.02510117, 3.74858825)	0.3548	0.655332	0	0.58944201 (0.16755549, 2.07359296)	0.4101	0.983038	0	0.35115742 (0.01917018, 6.43246684)	0.4806	0.77373
X03b2ddf770992d582728005f4344657c	p__Actinobacteria; c__Actinobacteria; o__Actinomycetales; f__Micrococcaceae; g__Rothia; s__dentocariosa	ASV	0	1.24128669 (1.00132381, 1.53875564)	0.0486	0.18426	0	1.19647413 (0.9689214, 1.47746796)	0.0956	0.225261	0	1.46910234 (1.12281391, 1.92219001)	0.005	0.467123	0	0.93614969 (0.68462999, 1.28007282)	0.6794	0.863542	0	0.94881842 (0.69320458, 1.29868789)	0.7429	0.983038	0	0.96236946 (0.68723333, 1.34765726)	0.8233	0.896179
dbfd6f4b40f9a05d4eec82cc1167c702	p__Actinobacteria; c__Actinobacteria; o__Actinomycetales; f__Micrococcaceae; g__Rothia; s__dentocariosa.1	ASV	0	1.30773746 (1.07031443, 1.59782698)	0.0087	0.18426	0	1.24700482 (1.02991152, 1.50985884)	0.0237	0.072859	0	1.4652426 (1.15506663, 1.85871171)	0.0016	0.3148	0	0.20239511 (0.01976477, 2.07256571)	0.1783	0.655332	0	0.36265828 (0.06508786, 2.02066913)	0.2471	0.983038	0	0.19981824 (0.01601304, 2.4934256)	0.2111	0.77373
bc47e4906e8b15457d49afa751aa9310	p__Actinobacteria; c__Actinobacteria; o__Actinomycetales; f__Micrococcaceae; g__Rothia; s__dentocariosa.2	ASV	0	1.17353414 (0.93390297, 1.47465252)	0.1697	0.356034	0	1.10149618 (0.87444036, 1.38750896)	0.4118	0.597946	0	1.33226022 (1.01624017, 1.74655298)	0.0378	0.500564	0	0.94953582 (0.70628158, 1.27657057)	0.7317	0.904	0	0.95820879 (0.71140915, 1.2906273)	0.7787	0.983038	0	0.96593969 (0.70281576, 1.32757336)	0.8309	0.90169
X7b49259987348ba35284bd1ae2dcb484	p__Actinobacteria; c__Actinobacteria; o__Actinomycetales; f__Micrococcaceae; g__Rothia; s__dentocariosa.3	ASV	0	1.15221981 (0.93613721, 1.41817939)	0.1812	0.366592	0	1.08210546 (0.87989081, 1.33079266)	0.4547	0.63391	0	1.2414135 (0.98520508, 1.56425045)	0.0667	0.500564	0	0.88067225 (0.64653143, 1.19960697)	0.4203	0.655332	0	0.86813097 (0.63740022, 1.18238331)	0.3696	0.983038	0	0.91670074 (0.66273634, 1.26798576)	0.5992	0.774336
f87bce1a2291ce6ed27072667f48da29	p__Actinobacteria; c__Actinobacteria; o__Actinomycetales; f__Micrococcaceae; g__Rothia; s__	ASV	0	1.07333936 (0.86942972, 1.32507247)	0.5103	0.697233	0	1.02936883 (0.83328141, 1.27159946)	0.7883	0.882492	0	1.15693947 (0.91212638, 1.46745996)	0.2295	0.500564	0	1.20270784 (1.00821909, 1.43471409)	0.0403	0.655332	4	1.24108376 (1.03526055, 1.48782729)	0.0196	0.571304	0	1.36319063 (1.07009748, 1.73656019)	0.0121	0.575753
X383ebf6c840baf95d129c78a934d11bb	p__Actinobacteria; c__Actinobacteria; o__Actinomycetales; f__Micrococcaceae; g__Rothia; s__.1	ASV	0	1.36094937 (1.02205369, 1.81221711)	0.0349	0.18426	0	1.32525087 (0.99364641, 1.76751997)	0.0553	0.142692	0	1.72987199 (1.2041619, 2.48509531)	0.003	0.3935	0	0.33268973 (0.03051812, 3.62677825)	0.3665	0.655332	0	0.5927346 (0.15601569, 2.25191645)	0.4425	0.983038	0	0.39795418 (0.02413978, 6.56043934)	0.5193	0.77373
X0abb9c54062f00269cfc292d05ba2b25	p__Actinobacteria; c__Actinobacteria; o__Actinomycetales; f__Micrococcaceae; g__Rothia; s__.2	ASV	0	1.08496563 (0.86369801, 1.36291899)	0.4834	0.674532	0	1.04014295 (0.82935929, 1.30449778)	0.7334	0.847556	0	1.18097508 (0.91573174, 1.52304664)	0.2	0.500564	0	1.16204019 (0.93874358, 1.4384518)	0.1678	0.655332	0	1.21134239 (0.97604318, 1.50336626)	0.0819	0.92632	0	1.29737623 (0.97619711, 1.72422666)	0.0728	0.77373
X6c7e29d0854486534cee1aaec25de491	p__Actinobacteria; c__Actinobacteria; o__Actinomycetales; f__Micrococcaceae; g__Rothia; s__.3	ASV	0	1.41804722 (1.1250109, 1.78741194)	0.0031	0.18426	0	1.43328806 (1.13332868, 1.81263801)	0.0027	0.0682067	0	1.70952457 (1.26966519, 2.30176765)	0.0004	0.3148	0	1.11913918 (0.67889181, 1.8448779)	0.6589	0.844551	0	1.21195381 (0.7616795, 1.92841218)	0.4172	0.983038	0	0.39772657 (0.0230688, 6.8571573)	0.5256	0.77373
af5a1cb41b6093c2c99ad8513fb3db24	p__Actinobacteria; c__Actinobacteria; o__Actinomycetales; f__Corynebacteriaceae; g__Corynebacterium; s__	ASV	0	165.64245546 (0.67651221, 40557.17348215)	0.0686	0.18426	0	428.99474872 (2.38798313, 77067.75316997)	0.0221	0.0682067	0	30.21919822 (0.09015009, 10129.77340847)	0.2506	0.500564	0	0.35436145 (0.0262552, 4.78274991)	0.4346	0.655332	0	1.05517008 (0.08420227, 13.22272975)	0.9668	0.983038	0	0.42030549 (0.01854757, 9.52451923)	0.5862	0.77373
X196b43f88e701365b04a8abb9e99ee81	p__Actinobacteria; c__Actinobacteria; o__Actinomycetales; f__Corynebacteriaceae; g__Corynebacterium; s__.1	ASV	0	3.0885074 (1.23615585, 7.71656583)	0.0158	0.18426	0	3.94838512 (1.52676064, 10.21099491)	0.0046	0.0682067	0	8.45736868 (2.40989013, 29.68064146)	0.0009	0.3148	0	0.33633231 (0.02725261, 4.15077328)	0.3954	0.655332	0	0.79247496 (0.12109086, 5.18632515)	0.8083	0.983038	0	0.40494296 (0.01994103, 8.2231842)	0.5562	0.77373
e37d3da966bef25e1ddc368af23d5cc9	p__Actinobacteria; c__Actinobacteria; o__Actinomycetales; f__Corynebacteriaceae; g__Corynebacterium; s__.2	ASV	0	0.81781067 (0.28166759, 2.37448085)	0.7115	0.815066	0	0.85973767 (0.33864295, 2.18267906)	0.7505	0.852299	0	1.00925945 (0.25473221, 3.99872725)	0.9895	0.99838	0	0.35436145 (0.0262552, 4.78274991)	0.4346	0.655332	0	1.05517008 (0.08420227, 13.22272975)	0.9668	0.983038	0	0.42030549 (0.01854757, 9.52451923)	0.5862	0.77373
X7c2e9ea09892aa73a34078f78c53dcf3	p__Actinobacteria; c__Actinobacteria; o__Actinomycetales; f__Corynebacteriaceae; g__Corynebacterium; s__.3	ASV	0	1.06372002 (0.92576882, 1.22222769)	0.3834	0.601067	0	1.05381682 (0.91734362, 1.21059313)	0.4588	0.635271	0	1.1429131 (0.97460997, 1.3402801)	0.1003	0.500564	0	1.00485601 (0.8979253, 1.12452071)	0.9327	0.978713	0	1.03763346 (0.92621184, 1.1624589)	0.5239	0.983038	0	1.03565843 (0.90276623, 1.18811311)	0.617	0.790845
X60c5da3c845b5bb7e988dbf0800e85dd	p__Actinobacteria; c__Actinobacteria; o__Actinomycetales; f__Corynebacteriaceae; g__Corynebacterium; s__.4	ASV	0	0.99305089 (0.88523309, 1.11400046)	0.9053	0.944922	0	1.01712641 (0.90846964, 1.13877897)	0.7683	0.865024	0	1.01130908 (0.88895072, 1.15050928)	0.8643	0.92419	0	0.96745253 (0.86863615, 1.07751031)	0.5472	0.745063	0	1.01326317 (0.91444884, 1.12275526)	0.8013	0.983038	0	0.93457423 (0.81902495, 1.06642537)	0.3149	0.77373
X2f4c02058bb69390bcee7998bb0b598a	p__Actinobacteria; c__Actinobacteria; o__Actinomycetales; f__Corynebacteriaceae; g__Corynebacterium; s__.5	ASV	0	0.85587562 (0.48961101, 1.49613278)	0.585	0.758476	0	0.83699812 (0.49222792, 1.42325501)	0.5112	0.687717	0	0.9171829 (0.50918143, 1.65211147)	0.7734	0.878306	0	0.80720686 (0.51791746, 1.25808255)	0.3442	0.655332	0	1.16831603 (0.83755977, 1.62968947)	0.3596	0.983038	0	0.88604974 (0.55798402, 1.40700112)	0.6081	0.780709
X90688fb7d7dccbb239115cf8a1294531	p__Actinobacteria; c__Actinobacteria; o__Actinomycetales; f__Corynebacteriaceae; g__Corynebacterium; s__.6	ASV	0	0.6678246 (0.41220652, 1.08195691)	0.101	0.242319	0	0.64353485 (0.40672643, 1.01822027)	0.0597	0.153042	0	0.68527809 (0.40680254, 1.1543833)	0.1555	0.500564	0	0.77816889 (0.41867243, 1.4463499)	0.4277	0.655332	0	0.71108095 (0.38067176, 1.32827328)	0.2848	0.983038	0	0.82596902 (0.37029149, 1.8423994)	0.6404	0.803115
X69bbdcee28c63920ee7f5daee5130aab	p__Actinobacteria; c__Actinobacteria; o__Actinomycetales; f__Corynebacteriaceae; g__Corynebacterium; s__.7	ASV	0	1.07089217 (0.92911517, 1.23430344)	0.3445	0.555567	0	1.02229132 (0.89006424, 1.17416192)	0.7551	0.855056	0	1.13892253 (0.97048648, 1.33659207)	0.1111	0.500564	0	0.91525314 (0.82017777, 1.02134969)	0.1135	0.655332	0	0.9135593 (0.82121554, 1.01628691)	0.0963	0.959343	0	0.93841843 (0.83109524, 1.05960077)	0.305	0.77373
X03c41ba800cf54103e43b15ddc137588	p__Actinobacteria; c__Actinobacteria; o__Actinomycetales; f__Corynebacteriaceae; g__Corynebacterium; s__.8	ASV	0	165.64245546 (0.67651221, 40557.17348215)	0.0686	0.18426	0	428.99474872 (2.38798313, 77067.75316997)	0.0221	0.0682067	0	30.21919822 (0.09015009, 10129.77340847)	0.2506	0.500564	0	1.03077361 (0.68268071, 1.55635603)	0.8854	0.953546	0	1.09600242 (0.73355213, 1.63754049)	0.6545	0.983038	0	0.92566162 (0.60476787, 1.41682366)	0.7221	0.835864
X12714cfd791875405a490beb6f29cfb7	p__Actinobacteria; c__Actinobacteria; o__Actinomycetales; f__Corynebacteriaceae; g__Corynebacterium; s__.9	ASV	0	165.64245546 (0.67651221, 40557.17348215)	0.0686	0.18426	0	428.99474872 (2.38798313, 77067.75316997)	0.0221	0.0682067	0	30.21919822 (0.09015009, 10129.77340847)	0.2506	0.500564	0	1.03037262 (0.69907906, 1.51866619)	0.8798	0.953546	0	1.08998254 (0.74667165, 1.59114378)	0.6553	0.983038	0	0.9306816 (0.62334344, 1.38955217)	0.7254	0.835864
d2755ff6d4b419ee5c1fc4fc4c7b18f4	p__Actinobacteria; c__Actinobacteria; o__Actinomycetales; f__Corynebacteriaceae; g__Corynebacterium; s__.10	ASV	0	0.81798703 (0.28430272, 2.35348715)	0.7094	0.815066	0	0.85917202 (0.34121644, 2.16336753)	0.7473	0.851122	0	1.00618387 (0.25702361, 3.93896107)	0.9929	0.9999	0	0.35436145 (0.0262552, 4.78274991)	0.4346	0.655332	0	1.05517008 (0.08420227, 13.22272975)	0.9668	0.983038	0	0.42030549 (0.01854757, 9.52451923)	0.5862	0.77373
X8cf50790fb54ea0b1dd71ab2ba50016a	p__Actinobacteria; c__Actinobacteria; o__Actinomycetales; f__Corynebacteriaceae; g__Corynebacterium; s__.11	ASV	0	0.81879759 (0.29268191, 2.29064205)	0.7033	0.814273	0	0.85775257 (0.34939688, 2.10574142)	0.7377	0.848721	0	0.99718228 (0.26432341, 3.76195402)	0.9967	0.9999	0	0.35436145 (0.0262552, 4.78274991)	0.4346	0.655332	0	1.05517008 (0.08420227, 13.22272975)	0.9668	0.983038	0	0.42030549 (0.01854757, 9.52451923)	0.5862	0.77373
X134c15f6c7dda5cdcc961baedf1427aa	p__Actinobacteria; c__Actinobacteria; o__Actinomycetales; f__Corynebacteriaceae; g__Corynebacterium; s__.12	ASV	0	0.81858906 (0.29084348, 2.30394729)	0.7046	0.814273	0	0.85801727 (0.34760247, 2.11791834)	0.7398	0.848721	0	0.99906088 (0.26271998, 3.79918811)	0.9989	0.9999	0	0.35436145 (0.0262552, 4.78274991)	0.4346	0.655332	0	1.05517008 (0.08420227, 13.22272975)	0.9668	0.983038	0	0.42030549 (0.01854757, 9.52451923)	0.5862	0.77373
X7127083ac9e1703f2071d56fbb9b302c	p__Actinobacteria; c__Actinobacteria; o__Actinomycetales; f__Mycobacteriaceae; g__Mycobacterium; s__vaccae	ASV	0	1.09412456 (0.87858262, 1.36254521)	0.4216	0.621347	0	1.02768883 (0.82978725, 1.27278931)	0.8024	0.884799	0	1.05766435 (0.83558997, 1.33875935)	0.641	0.815836	0	0.90124978 (0.76054214, 1.06798969)	0.2299	0.655332	0	0.85766062 (0.72036689, 1.02112097)	0.0845	0.92632	0	0.79065932 (0.63750395, 0.98060909)	0.0325	0.77373
e5e8dcea4574ae0d1764d089fc895af4	p__Actinobacteria; c__Actinobacteria; o__Actinomycetales; f__Mycobacteriaceae; g__Mycobacterium; s__vaccae.1	ASV	0	1.03103744 (0.76905812, 1.3822599)	0.8381	0.90038	0	1.13597406 (0.84910574, 1.51976015)	0.3906	0.582201	0	1.05068023 (0.75189215, 1.46820119)	0.7721	0.878306	12	0.76679855 (0.63419452, 0.92712882)	0.0061	0.228605	329	0.70584152 (0.57844504, 0.86129574)	0.0006	0.0262333	382	0.62929019 (0.47744547, 0.82942697)	0.001	0.3935
acc90a50eeba140f5e5fae27f91ab55a	p__Actinobacteria; c__Actinobacteria; o__Actinomycetales; f__Mycobacteriaceae; g__Mycobacterium; s__vaccae.2	ASV	0	165.64245546 (0.67651221, 40557.17348215)	0.0686	0.18426	0	428.99474872 (2.38798313, 77067.75316997)	0.0221	0.0682067	0	30.21919822 (0.09015009, 10129.77340847)	0.2506	0.500564	0	0.35436145 (0.0262552, 4.78274991)	0.4346	0.655332	0	1.05517008 (0.08420227, 13.22272975)	0.9668	0.983038	0	0.42030549 (0.01854757, 9.52451923)	0.5862	0.77373
X61f6eb7e8524a1e43a5ae9097cc9dc3a	p__Actinobacteria; c__Actinobacteria; o__Actinomycetales; f__Mycobacteriaceae; g__Mycobacterium; s__vaccae.3	ASV	0	1.00029041 (0.80828564, 1.23790509)	0.9979	0.9986	0	1.05635553 (0.8578228, 1.30083627)	0.6057	0.754177	0	0.94857918 (0.74954796, 1.20046015)	0.6604	0.818456	0	0.87861077 (0.7423321, 1.03990772)	0.1323	0.655332	0	0.91131884 (0.77535878, 1.07111964)	0.2599	0.983038	0	0.91040417 (0.75425473, 1.09888042)	0.3282	0.77373
X02ddbe1e4454331e33475a0904bf5c8c	p__Actinobacteria; c__Actinobacteria; o__Actinomycetales; f__Mycobacteriaceae; g__Mycobacterium; s__vaccae.4	ASV	0	0.44956466 (0.09860028, 2.04977491)	0.3017	0.529995	0	1.50157109 (0.60015554, 3.75688565)	0.385	0.58045	0	0.38375073 (0.06068068, 2.42687849)	0.3088	0.570214	0	0.35436145 (0.0262552, 4.78274991)	0.4346	0.655332	0	1.05517008 (0.08420227, 13.22272975)	0.9668	0.983038	0	0.42030549 (0.01854757, 9.52451923)	0.5862	0.77373
X1fa9e7bd19b51e1fc008e1a2ee4f7e52	p__Actinobacteria; c__Actinobacteria; o__Actinomycetales; f__Mycobacteriaceae; g__Mycobacterium; s__vaccae.5	ASV	0	165.64245546 (0.67651221, 40557.17348215)	0.0686	0.18426	0	428.99474872 (2.38798313, 77067.75316997)	0.0221	0.0682067	0	30.21919822 (0.09015009, 10129.77340847)	0.2506	0.500564	0	1.14955197 (0.8996234, 1.46891437)	0.2652	0.655332	0	1.19362262 (0.93762843, 1.51950912)	0.1507	0.983038	2	1.31744292 (1.00517534, 1.72671948)	0.0458	0.77373
f1396c2c5abc42c2aec869d453142785	p__Actinobacteria; c__Actinobacteria; o__Actinomycetales; f__Mycobacteriaceae; g__Mycobacterium; s__vaccae.6	ASV	0	0.99938626 (0.79518776, 1.25602148)	0.9958	0.9986	0	1.04461145 (0.83593336, 1.30538287)	0.7011	0.826174	0	0.98818046 (0.77005847, 1.26808632)	0.9256	0.958483	0	0.86107411 (0.73549769, 1.00809104)	0.0629	0.655332	0	0.87150997 (0.75162249, 1.01052009)	0.0685	0.82635	2	0.81526328 (0.67210481, 0.98891453)	0.0382	0.77373
e22ac1342721a533778e53478cb894e5	p__Actinobacteria; c__Actinobacteria; o__Actinomycetales; f__Corynebacteriaceae; g__Corynebacterium; s__.13	ASV	0	1.18109907 (0.86468471, 1.61329905)	0.2955	0.526562	0	1.17668138 (0.86768388, 1.59571834)	0.2952	0.498546	0	0.76096987 (0.22906434, 2.52800213)	0.6556	0.818305	0	0.83082205 (0.63081548, 1.09424276)	0.1872	0.655332	0	0.76184697 (0.56837474, 1.02117628)	0.0688	0.82635	0	0.85095208 (0.65002936, 1.11397957)	0.2402	0.77373
d8c7d0e77ded44bdc26271b76db30e17	p__Actinobacteria; c__Actinobacteria; o__Actinomycetales; f__Corynebacteriaceae; g__Corynebacterium; s__.14	ASV	0	1.11109653 (0.83908654, 1.47128506)	0.4621	0.661223	0	1.12190947 (0.85976785, 1.46397757)	0.3969	0.588397	0	0.88405241 (0.64132, 1.2186563)	0.4517	0.715267	5	0.81647321 (0.63534617, 1.04923669)	0.1131	0.655332	329	0.75635767 (0.58248234, 0.98213608)	0.0361	0.66895	0	0.84634885 (0.66000535, 1.08530389)	0.1886	0.77373
e368cba338a7eccc240eaf6ac0c34cc5	p__Actinobacteria; c__Actinobacteria; o__Actinomycetales; f__Corynebacteriaceae; g__Corynebacterium; s__.15	ASV	0	1.2206248 (0.9109443, 1.63558287)	0.1818	0.366863	0	1.21509501 (0.91316325, 1.61685862)	0.1813	0.360311	0	0.9710185 (0.55940942, 1.68548631)	0.9168	0.955658	11	0.74064948 (0.51264171, 1.07006833)	0.1098	0.655332	295	0.68505278 (0.46992466, 0.998665)	0.0492	0.744623	2	0.75344893 (0.52784457, 1.07547813)	0.1189	0.77373
a0a06aebbc2657288ba32d351d9ece7e	p__Actinobacteria; c__Actinobacteria; o__Actinomycetales; f__Corynebacteriaceae; g__Corynebacterium; s__.16	ASV	0	0.87438392 (0.35998759, 2.12381554)	0.7669	0.854887	0	0.91749748 (0.42371031, 1.98673859)	0.8271	0.898591	0	0.91034007 (0.28983055, 2.85932264)	0.8722	0.93011	0	0.86929957 (0.65600443, 1.15194611)	0.3295	0.655332	4	0.77359903 (0.57443279, 1.04181982)	0.091	0.942329	0	0.95544068 (0.71103828, 1.28385057)	0.7624	0.851076
X4235acbd1986ce33788a6c337734f2dc	p__Actinobacteria; c__Actinobacteria; o__Actinomycetales; f__Corynebacteriaceae; g__Corynebacterium; s__.17	ASV	0	1.64222107 (1.00860048, 2.67389327)	0.0461	0.18426	0	1.67209861 (1.02679033, 2.72296463)	0.0388	0.106026	0	1.44331944 (0.95503914, 2.18124151)	0.0816	0.500564	0	0.35436145 (0.0262552, 4.78274991)	0.4346	0.655332	0	1.05517008 (0.08420227, 13.22272975)	0.9668	0.983038	0	0.42030549 (0.01854757, 9.52451923)	0.5862	0.77373
X694e7d7491c78e9932317675d9500e67	p__Actinobacteria; c__Actinobacteria; o__Actinomycetales; f__Corynebacteriaceae; g__Corynebacterium; s__.18	ASV	0	1.72164997 (1.0126128, 2.92715896)	0.0448	0.18426	0	1.75799088 (1.03343156, 2.99055307)	0.0374	0.103276	0	1.49333267 (0.95321254, 2.33950182)	0.08	0.500564	0	0.35436145 (0.0262552, 4.78274991)	0.4346	0.655332	0	1.05517008 (0.08420227, 13.22272975)	0.9668	0.983038	0	0.42030549 (0.01854757, 9.52451923)	0.5862	0.77373
X16f644571a2f0dc6b1cd28d74a936c34	p__Actinobacteria; c__Actinobacteria; o__Actinomycetales; f__Corynebacteriaceae; g__Corynebacterium; s__.19	ASV	0	0.73288418 (0.28516768, 1.88352068)	0.5187	0.705038	0	0.73521045 (0.32553069, 1.66047139)	0.4593	0.635271	0	0.68733649 (0.20876342, 2.26299915)	0.5374	0.766051	0	0.35436145 (0.0262552, 4.78274991)	0.4346	0.655332	0	1.05517008 (0.08420227, 13.22272975)	0.9668	0.983038	0	0.42030549 (0.01854757, 9.52451923)	0.5862	0.77373
acbb47ac7c93c1651b46d47125f1fcd1	p__Actinobacteria; c__Actinobacteria; o__Actinomycetales; f__Corynebacteriaceae; g__Corynebacterium; s__.20	ASV	0	1.25851652 (0.89900137, 1.76180359)	0.1804	0.366592	0	1.25501699 (0.90278566, 1.74467508)	0.1765	0.352257	0	0.80022424 (0.26411453, 2.42454985)	0.6935	0.834653	0	1.00479856 (0.74473518, 1.35567672)	0.975	0.990165	0	1.05595711 (0.78540951, 1.4196994)	0.7184	0.983038	0	0.99351919 (0.73701854, 1.33928841)	0.966	0.977208
X77b3ddfe3d868f3287e264b66dec4f51	p__Actinobacteria; c__Actinobacteria; o__Actinomycetales; f__Corynebacteriaceae; g__Corynebacterium; s__.21	ASV	0	0.92580637 (0.6782466, 1.26372536)	0.6273	0.789896	0	0.88199725 (0.6518571, 1.19338908)	0.4157	0.601297	0	1.00103033 (0.72065851, 1.39048065)	0.9951	0.9999	0	1.31546999 (0.82519874, 2.0970237)	0.2491	0.655332	0	1.28747376 (0.83161694, 1.99321178)	0.2572	0.983038	0	1.85112525 (1.11506779, 3.07305503)	0.0173	0.648338
X770ccee53214acaaa4a0e5fc78857ae0	p__Actinobacteria; c__Actinobacteria; o__Actinomycetales; f__Corynebacteriaceae; g__Corynebacterium; s__.22	ASV	0	1.33786358 (0.77824533, 2.2998904)	0.2923	0.525206	0	1.34825145 (0.77586344, 2.34291483)	0.2892	0.498546	0	1.4184682 (0.80610006, 2.49603262)	0.2253	0.500564	0	0.35436145 (0.0262552, 4.78274991)	0.4346	0.655332	0	1.05517008 (0.08420227, 13.22272975)	0.9668	0.983038	0	0.42030549 (0.01854757, 9.52451923)	0.5862	0.77373
dbc29807093e34755ef7214d04b56651	p__Actinobacteria; c__Actinobacteria; o__Actinomycetales; f__Corynebacteriaceae; g__Corynebacterium; s__.23	ASV	0	165.64245546 (0.67651221, 40557.17348215)	0.0686	0.18426	0	428.99474872 (2.38798313, 77067.75316997)	0.0221	0.0682067	0	30.21919822 (0.09015009, 10129.77340847)	0.2506	0.500564	0	0.35436145 (0.0262552, 4.78274991)	0.4346	0.655332	0	1.05517008 (0.08420227, 13.22272975)	0.9668	0.983038	0	0.42030549 (0.01854757, 9.52451923)	0.5862	0.77373
X0cd67e67b8d266e8e84b3f75c7f427a9	p__Actinobacteria; c__Actinobacteria; o__Actinomycetales; f__Corynebacteriaceae; g__Corynebacterium; s__.24	ASV	0	0.81434121 (0.1458005, 4.54834946)	0.815	0.885919	0	0.59976225 (0.11426874, 3.14797168)	0.5456	0.715098	0	0.72468676 (0.11032879, 4.7600532)	0.7374	0.862557	0	0.35436145 (0.0262552, 4.78274991)	0.4346	0.655332	0	1.05517008 (0.08420227, 13.22272975)	0.9668	0.983038	0	0.42030549 (0.01854757, 9.52451923)	0.5862	0.77373
X8059bb1ac5e8ad8b26cdcc046ef7d794	p__Actinobacteria; c__Actinobacteria; o__Actinomycetales; f__Corynebacteriaceae; g__Corynebacterium; s__.25	ASV	0	1.13898116 (0.76474175, 1.696361)	0.522	0.706813	0	1.14702008 (0.76542594, 1.71885349)	0.5063	0.683462	0	1.24475737 (0.80786247, 1.91792658)	0.3209	0.573973	0	0.35436145 (0.0262552, 4.78274991)	0.4346	0.655332	0	1.05517008 (0.08420227, 13.22272975)	0.9668	0.983038	0	0.42030549 (0.01854757, 9.52451923)	0.5862	0.77373
X8a939c46079dbd34cacf057ecc9c19ad	p__Actinobacteria; c__Actinobacteria; o__Actinomycetales; f__Corynebacteriaceae; g__Corynebacterium; s__.26	ASV	0	165.64245546 (0.67651221, 40557.17348215)	0.0686	0.18426	0	428.99474872 (2.38798313, 77067.75316997)	0.0221	0.0682067	0	30.21919822 (0.09015009, 10129.77340847)	0.2506	0.500564	0	2.06073554 (1.35231845, 3.14025956)	0.0008	0.0665923	0	2.10994608 (1.3947906, 3.19178554)	0.0004	0.0262333	0	1.44835316 (0.98170774, 2.13681404)	0.0619	0.77373
X3a75321ddbdf7e693ec39722a9cff243	p__Actinobacteria; c__Actinobacteria; o__Actinomycetales; f__Corynebacteriaceae; g__Corynebacterium; s__.27	ASV	0	1.27700818 (0.84207534, 1.9365843)	0.2498	0.468827	0	1.15145462 (0.75241221, 1.7621295)	0.5159	0.691654	0	1.31852704 (0.85944207, 2.02283971)	0.2054	0.500564	0	2.07537082 (1.35590047, 3.17660782)	0.0008	0.0665923	0	2.12635693 (1.39953517, 3.23063965)	0.0004	0.0262333	0	1.45370819 (0.98139993, 2.1533194)	0.062	0.77373
X27f4c5559c4e3ad82bb921c982a5f121	p__Actinobacteria; c__Actinobacteria; o__Actinomycetales; f__Corynebacteriaceae; g__Corynebacterium; s__.28	ASV	0	1.15033894 (0.58990299, 2.24321576)	0.681	0.812918	0	0.99848726 (0.50875405, 1.95964398)	0.9965	0.997768	0	1.57893769 (0.76936862, 3.24037682)	0.2131	0.500564	0	0.99672904 (0.7716119, 1.28752394)	0.98	0.990165	0	1.0288279 (0.80260555, 1.31881327)	0.8225	0.983038	0	1.05889223 (0.80929799, 1.38546341)	0.6765	0.827572
f62c3a63bf5270980cb0a2631d2f3238	p__Actinobacteria; c__Actinobacteria; o__Actinomycetales; f__Corynebacteriaceae; g__Corynebacterium; s__.29	ASV	0	1.00509748 (0.61603997, 1.63986266)	0.9838	0.992629	0	0.90490947 (0.55293241, 1.48094256)	0.6909	0.818883	0	1.02594559 (0.62162722, 1.69324044)	0.9202	0.957257	0	1.83367659 (1.24588482, 2.69878063)	0.0021	0.0918167	0	1.85009867 (1.26397395, 2.70801872)	0.0015	0.0621316	0	1.41243383 (0.99583314, 2.00331688)	0.0528	0.77373
X1c6614aeff61615a6c33b5dedd17a5a5	p__Actinobacteria; c__Actinobacteria; o__Actinomycetales; f__Corynebacteriaceae; g__Corynebacterium; s__.30	ASV	0	1.02373842 (0.89354772, 1.17289802)	0.7353	0.837455	0	1.0397358 (0.9123859, 1.18486109)	0.5589	0.727032	0	1.00638102 (0.8633545, 1.17310184)	0.9352	0.965986	0	1.03238419 (0.91832558, 1.1606092)	0.5936	0.782518	0	0.9813139 (0.8745729, 1.10108256)	0.7482	0.983038	0	1.01684716 (0.88403572, 1.16961128)	0.815	0.891387
dd1095b2bf8eadfc2a1685f8ba62e1cf	p__Actinobacteria; c__Actinobacteria; o__Actinomycetales; f__Corynebacteriaceae; g__Corynebacterium; s__.31	ASV	0	165.64245546 (0.67651221, 40557.17348215)	0.0686	0.18426	0	428.99474872 (2.38798313, 77067.75316997)	0.0221	0.0682067	0	30.21919822 (0.09015009, 10129.77340847)	0.2506	0.500564	0	0.35436145 (0.0262552, 4.78274991)	0.4346	0.655332	0	1.05517008 (0.08420227, 13.22272975)	0.9668	0.983038	0	0.42030549 (0.01854757, 9.52451923)	0.5862	0.77373
cdc91075b48184cca2ac1b449eef7615	p__Actinobacteria; c__Actinobacteria; o__Actinomycetales; f__Corynebacteriaceae; g__Corynebacterium; s__.32	ASV	0	1.30224102 (0.6489618, 2.61314562)	0.4574	0.65569	0	1.24710781 (0.63869845, 2.43507384)	0.5177	0.691654	0	1.07105519 (0.50892144, 2.25409882)	0.8565	0.920919	0	0.64639911 (0.27877811, 1.49879706)	0.3092	0.655332	0	0.68778594 (0.31939435, 1.48108285)	0.3389	0.983038	0	0.59624518 (0.25628819, 1.38714279)	0.23	0.77373
f0782cb1330ce708d7cf85cc8fda1a7c	p__Actinobacteria; c__Actinobacteria; o__Actinomycetales; f__Corynebacteriaceae; g__Corynebacterium; s__.33	ASV	0	1.07466908 (0.92468999, 1.24897386)	0.3477	0.557285	0	1.16433686 (0.98913685, 1.37056902)	0.0674	0.168929	0	1.06480248 (0.89683749, 1.26422495)	0.4734	0.734844	0	0.93070228 (0.82605743, 1.04860352)	0.238	0.655332	0	0.89768624 (0.79843791, 1.00927144)	0.071	0.82635	0	0.89825393 (0.78193127, 1.03188114)	0.1294	0.77373
a0e9ef7dd19dfb52209b51a6e4ccf52a	p__Actinobacteria; c__Actinobacteria; o__Actinomycetales; f__Corynebacteriaceae; g__Corynebacterium; s__.34	ASV	0	2.70086561 (1.26988515, 5.74435808)	0.0099	0.18426	0	2.63566423 (1.25963315, 5.51488021)	0.0101	0.0682067	0	2.51692076 (1.02092078, 6.20507509)	0.045	0.500564	0	1.0417071 (0.71525123, 1.51716436)	0.8313	0.953546	0	0.98267971 (0.66062221, 1.46174227)	0.9313	0.983038	0	1.382227 (0.92659999, 2.06189456)	0.1127	0.77373
X65c4fca3b3c0a9a89f05a2a3275b72a5	p__Actinobacteria; c__Actinobacteria; o__Actinomycetales; f__Corynebacteriaceae; g__Corynebacterium; s__.35	ASV	0	1.52641412 (0.74370706, 3.13287343)	0.249	0.468811	0	1.48175379 (0.73714839, 2.97849705)	0.2696	0.484348	0	1.05453745 (0.41250023, 2.69587542)	0.9117	0.951602	0	1.51351958 (1.00495337, 2.27945056)	0.0473	0.655332	0	1.57464421 (1.04644831, 2.36944753)	0.0294	0.66895	0	1.50454594 (0.98199476, 2.30516349)	0.0606	0.77373
X1bf34c87838d5a5ab5ca599a2b6892e4	p__Actinobacteria; c__Actinobacteria; o__Actinomycetales; f__Corynebacteriaceae; g__Corynebacterium; s__.36	ASV	0	0.95008594 (0.81202573, 1.11161908)	0.5227	0.706813	0	0.91904758 (0.7861509, 1.07441008)	0.2894	0.498546	0	0.8961685 (0.74458927, 1.07860535)	0.2462	0.500564	0	0.97896528 (0.88772146, 1.07958752)	0.6702	0.854858	0	0.92628514 (0.83995284, 1.02149087)	0.125	0.983038	0	0.9688885 (0.86602182, 1.08397376)	0.581	0.77373
X0da6ee942c1291e986f401c20c85f158	p__Actinobacteria; c__Actinobacteria; o__Actinomycetales; f__Corynebacteriaceae; g__Corynebacterium; s__.37	ASV	0	1.48664071 (0.46098945, 4.79425418)	0.5069	0.695001	0	1.94021929 (0.58899252, 6.39133912)	0.2758	0.484497	0	1.18043842 (0.34059595, 4.09116685)	0.7936	0.889691	0	0.81121537 (0.5412338, 1.21587081)	0.3109	0.655332	0	0.74610826 (0.50033195, 1.11261642)	0.1508	0.983038	0	0.76687899 (0.47336991, 1.24237596)	0.2809	0.77373
X06389b64bab4a37ad75f15cd1499ecd0	p__Actinobacteria; c__Actinobacteria; o__Actinomycetales; f__Corynebacteriaceae; g__Corynebacterium; s__.38	ASV	0	165.64245546 (0.67651221, 40557.17348215)	0.0686	0.18426	0	428.99474872 (2.38798313, 77067.75316997)	0.0221	0.0682067	0	30.21919822 (0.09015009, 10129.77340847)	0.2506	0.500564	0	1.10500555 (0.78859731, 1.548366)	0.5618	0.751933	0	1.15045104 (0.82845371, 1.59759995)	0.4028	0.983038	0	0.42443301 (0.02073261, 8.6888921)	0.578	0.77373
c1f5c1ab38054db33e10585e65c421a9	p__Actinobacteria; c__Actinobacteria; o__Actinomycetales; f__Corynebacteriaceae; g__Corynebacterium; s__.39	ASV	0	165.64245546 (0.67651221, 40557.17348215)	0.0686	0.18426	0	428.99474872 (2.38798313, 77067.75316997)	0.0221	0.0682067	0	30.21919822 (0.09015009, 10129.77340847)	0.2506	0.500564	0	1.10947522 (0.77768649, 1.58281684)	0.5666	0.75707	0	1.15859715 (0.82032794, 1.63635454)	0.4033	0.983038	0	0.42357786 (0.02100919, 8.53998586)	0.5751	0.77373
X3c1c39d1ba972a05a90ea2fd6b04d6e3	p__Actinobacteria; c__Actinobacteria; o__Actinomycetales; f__Corynebacteriaceae; g__Corynebacterium; s__.40	ASV	0	0.96075973 (0.81870404, 1.1274639)	0.6239	0.787378	0	0.96315966 (0.83015546, 1.11747327)	0.6205	0.763918	0	0.9378481 (0.78470983, 1.12087172)	0.4805	0.738581	0	1.02228556 (0.91321372, 1.14438465)	0.7018	0.883707	0	0.95677587 (0.85713878, 1.06799515)	0.431	0.983038	0	1.0113016 (0.88628602, 1.15395131)	0.8674	0.931301
X02e21f0d05816a2a57315bca75610a2d	p__Actinobacteria; c__Actinobacteria; o__Actinomycetales; f__Corynebacteriaceae; g__Corynebacterium; s__.41	ASV	0	165.64245546 (0.67651221, 40557.17348215)	0.0686	0.18426	0	428.99474872 (2.38798313, 77067.75316997)	0.0221	0.0682067	0	30.21919822 (0.09015009, 10129.77340847)	0.2506	0.500564	0	1.00409222 (0.72832453, 1.38427466)	0.9801	0.990165	0	1.06011068 (0.7721022, 1.45555167)	0.7182	0.983038	0	0.99247991 (0.72081566, 1.36653021)	0.9631	0.977208
X5e2ad0ebc030e8f97225ca304ba6c13c	p__Actinobacteria; c__Actinobacteria; o__Actinomycetales; f__Corynebacteriaceae; g__Corynebacterium; s__.42	ASV	0	0.92982215 (0.63344514, 1.36486836)	0.7102	0.815066	0	0.9808957 (0.67274831, 1.43018773)	0.9201	0.9444	0	0.90221848 (0.62112927, 1.31051334)	0.589	0.795099	0	0.38697615 (0.03781772, 3.9597979)	0.4236	0.655332	0	0.64969238 (0.19120174, 2.20761688)	0.4895	0.983038	0	0.42234369 (0.02741254, 6.50702781)	0.5367	0.77373
X5ad919576354f6ecca3e5f935ac1d1ac	p__Actinobacteria; c__Actinobacteria; o__Actinomycetales; f__Corynebacteriaceae; g__Corynebacterium; s__.43	ASV	0	0.89339496 (0.56048907, 1.42403232)	0.6356	0.792737	0	1.29178413 (0.89673509, 1.86086865)	0.1692	0.340564	0	0.86630754 (0.53162458, 1.41168933)	0.5646	0.776753	0	0.35436145 (0.0262552, 4.78274991)	0.4346	0.655332	0	1.05517008 (0.08420227, 13.22272975)	0.9668	0.983038	0	0.42030549 (0.01854757, 9.52451923)	0.5862	0.77373
X185cedfe5d20023ab649aa6991b112c2	p__Actinobacteria; c__Actinobacteria; o__Actinomycetales; f__Corynebacteriaceae; g__Corynebacterium; s__.44	ASV	0	0.93678743 (0.78604862, 1.11643308)	0.4657	0.663471	0	1.01684028 (0.86378415, 1.19701683)	0.841	0.902973	0	0.95552106 (0.78303071, 1.16600855)	0.6542	0.818305	0	0.98934817 (0.85108158, 1.15007754)	0.8891	0.953546	0	1.00506622 (0.86509951, 1.16767851)	0.9473	0.983038	0	1.0204162 (0.86950837, 1.1975149)	0.8045	0.885513
adcbeebbc9a25d2fd33cac780151c495	p__Actinobacteria; c__Actinobacteria; o__Actinomycetales; f__Corynebacteriaceae; g__Corynebacterium; s__.45	ASV	0	0.69841731 (0.29561056, 1.65009918)	0.4132	0.617345	0	0.72730442 (0.34494245, 1.5335072)	0.4028	0.590323	0	0.7239297 (0.23741711, 2.20739864)	0.5701	0.777589	0	0.35436145 (0.0262552, 4.78274991)	0.4346	0.655332	0	1.05517008 (0.08420227, 13.22272975)	0.9668	0.983038	0	0.42030549 (0.01854757, 9.52451923)	0.5862	0.77373
X4e76f5b12f9969bdd5cccfad69fa9359	p__Actinobacteria; c__Actinobacteria; o__Actinomycetales; f__Corynebacteriaceae; g__Corynebacterium; s__.46	ASV	0	1.03005146 (0.88198229, 1.20297881)	0.7084	0.815066	0	1.02961538 (0.88381429, 1.19946899)	0.7079	0.827574	0	1.00579029 (0.82879488, 1.22058441)	0.9534	0.979538	0	1.0171942 (0.90928475, 1.1379098)	0.7657	0.927086	0	1.01170161 (0.90452519, 1.13157727)	0.8386	0.983038	0	1.01328572 (0.88038029, 1.16625504)	0.854	0.92079
X5a0b86ea468575c3a793bd8119c8beec	p__Actinobacteria; c__Actinobacteria; o__Actinomycetales; f__Corynebacteriaceae; g__Corynebacterium; s__.47	ASV	0	0.68944592 (0.28504197, 1.6675989)	0.4093	0.617345	0	0.71957943 (0.33422428, 1.54924277)	0.4003	0.589955	0	0.71613034 (0.22794331, 2.24986934)	0.5675	0.776753	0	0.35436145 (0.0262552, 4.78274991)	0.4346	0.655332	0	1.05517008 (0.08420227, 13.22272975)	0.9668	0.983038	0	0.42030549 (0.01854757, 9.52451923)	0.5862	0.77373
X0d8a6695e6b07c6f92293cd832b4cfdd	p__Actinobacteria; c__Actinobacteria; o__Actinomycetales; f__Corynebacteriaceae; g__Corynebacterium; s__.48	ASV	0	1.06486213 (0.85198003, 1.33093656)	0.5808	0.758299	0	1.07808723 (0.86558613, 1.34275728)	0.502	0.67999	0	0.94007835 (0.72212243, 1.22381921)	0.6461	0.815836	0	0.36231719 (0.03470026, 3.78307651)	0.3963	0.655332	0	0.91062183 (0.68426376, 1.21186034)	0.5208	0.983038	0	0.36038936 (0.02599402, 4.99655311)	0.4468	0.77373
eec632decb9abe3cdd31184b0285d057	p__Actinobacteria; c__Actinobacteria; o__Actinomycetales; f__Corynebacteriaceae; g__Corynebacterium; s__.49	ASV	0	0.8960405 (0.77332647, 1.0382272)	0.1441	0.320342	0	0.94112555 (0.81784726, 1.08298621)	0.397	0.588397	0	0.8647403 (0.72643687, 1.02937477)	0.1022	0.500564	0	0.97722004 (0.86308161, 1.10645275)	0.7161	0.895979	0	1.00656424 (0.8952684, 1.13169589)	0.9129	0.983038	0	0.98676173 (0.86413988, 1.12678367)	0.8439	0.913548
X84e145942bfd86fb2e5c2fbd788ec2c5	p__Actinobacteria; c__Actinobacteria; o__Actinomycetales; f__Corynebacteriaceae; g__Corynebacterium; s__.50	ASV	0	0.70736384 (0.30618419, 1.63419149)	0.4177	0.617345	0	0.73511874 (0.35575941, 1.51900288)	0.406	0.592805	0	0.73181151 (0.24703454, 2.16790768)	0.5731	0.77898	0	0.35436145 (0.0262552, 4.78274991)	0.4346	0.655332	0	1.05517008 (0.08420227, 13.22272975)	0.9668	0.983038	0	0.42030549 (0.01854757, 9.52451923)	0.5862	0.77373
d30dc69cf284895a64f82c46da5d2610	p__Actinobacteria; c__Actinobacteria; o__Actinomycetales; f__Corynebacteriaceae; g__Corynebacterium; s__.51	ASV	0	0.87995391 (0.75150864, 1.03035259)	0.1122	0.258127	0	0.90354382 (0.77723883, 1.05037398)	0.1867	0.367332	0	0.85476044 (0.70912163, 1.03031043)	0.0996	0.500564	0	0.97142616 (0.88126784, 1.07080815)	0.5597	0.751679	0	1.01848872 (0.9259882, 1.12022947)	0.7061	0.983038	0	0.97249766 (0.86567494, 1.0925021)	0.6385	0.803115
X95b11c203e05b95df2e664723cd26e3b	p__Actinobacteria; c__Actinobacteria; o__Actinomycetales; f__Corynebacteriaceae; g__Corynebacterium; s__.52	ASV	0	0.70637287 (0.30510132, 1.63539978)	0.417	0.617345	0	0.73420324 (0.35457025, 1.52030351)	0.4054	0.592805	0	0.7308928 (0.24599514, 2.17160509)	0.5726	0.77898	0	0.35436145 (0.0262552, 4.78274991)	0.4346	0.655332	0	1.05517008 (0.08420227, 13.22272975)	0.9668	0.983038	0	0.42030549 (0.01854757, 9.52451923)	0.5862	0.77373
X4ba5cbe7a350a16d19cb3448a0384c69	p__Actinobacteria; c__Actinobacteria; o__Actinomycetales; f__Corynebacteriaceae; g__Corynebacterium; s__.53	ASV	0	0.9396166 (0.345311, 2.5567658)	0.9029	0.943668	0	0.96156926 (0.40155756, 2.30257259)	0.9299	0.95043	0	0.91487349 (0.25395895, 3.29578261)	0.8918	0.939139	0	0.35436145 (0.0262552, 4.78274991)	0.4346	0.655332	0	1.05517008 (0.08420227, 13.22272975)	0.9668	0.983038	0	0.42030549 (0.01854757, 9.52451923)	0.5862	0.77373
X967f34ea00754bd54b7a16ec27b4f8eb	p__Actinobacteria; c__Actinobacteria; o__Actinomycetales; f__Corynebacteriaceae; g__Corynebacterium; s__.54	ASV	0	0.93644473 (0.35080517, 2.49976)	0.8957	0.941143	0	0.95740405 (0.40673181, 2.25362879)	0.9206	0.9444	0	0.9127536 (0.2594745, 3.21079384)	0.8869	0.938159	0	0.35436145 (0.0262552, 4.78274991)	0.4346	0.655332	0	1.05517008 (0.08420227, 13.22272975)	0.9668	0.983038	0	0.42030549 (0.01854757, 9.52451923)	0.5862	0.77373
e38fbc4d0e9f5ad81302b8af724de122	p__Actinobacteria; c__Actinobacteria; o__Actinomycetales; f__Corynebacteriaceae; g__Corynebacterium; s__.55	ASV	0	0.93858002 (0.34703909, 2.53842428)	0.9006	0.942516	0	0.96021274 (0.40318428, 2.28681661)	0.9269	0.948596	0	0.91417525 (0.25569295, 3.26843739)	0.8902	0.939125	0	0.35436145 (0.0262552, 4.78274991)	0.4346	0.655332	0	1.05517008 (0.08420227, 13.22272975)	0.9668	0.983038	0	0.42030549 (0.01854757, 9.52451923)	0.5862	0.77373
e18542884e95e562e8f01aa8b3cfa61c	p__Actinobacteria; c__Actinobacteria; o__Actinomycetales; f__Corynebacteriaceae; g__Corynebacterium; s__.56	ASV	0	0.80471686 (0.59196658, 1.09392868)	0.1655	0.355329	0	0.95589813 (0.7330916, 1.24642165)	0.739	0.848721	0	0.79507186 (0.57974956, 1.09036608)	0.1547	0.500564	0	0.82131331 (0.57217636, 1.17892944)	0.2858	0.655332	0	0.96984844 (0.76930596, 1.22266828)	0.7956	0.983038	0	0.818906 (0.57210785, 1.17216892)	0.2749	0.77373
X3c5def511fcb54a8ff3e7c41d8dc26c8	p__Actinobacteria; c__Actinobacteria; o__Actinomycetales; f__Corynebacteriaceae; g__Corynebacterium; s__.57	ASV	0	1.22064643 (0.97633826, 1.52608761)	0.0801	0.211539	0	1.22978497 (0.99128504, 1.52566718)	0.0601	0.153567	0	1.04160161 (0.77849629, 1.39362759)	0.7838	0.883853	0	0.84821512 (0.68001241, 1.05802317)	0.1443	0.655332	0	1.01965151 (0.88432885, 1.17568165)	0.7888	0.983038	0	0.8655603 (0.67542304, 1.1092228)	0.2539	0.77373
a9d4d6f4eaa96a6048df2e0fcbd40817	p__Actinobacteria; c__Actinobacteria; o__Actinomycetales; f__Corynebacteriaceae; g__Corynebacterium; s__.58	ASV	0	1.33886203 (1.04402671, 1.71695945)	0.0215	0.18426	0	1.33664545 (1.04779992, 1.70511664)	0.0195	0.0682067	0	1.17783132 (0.85422918, 1.62402158)	0.318	0.571384	0	0.9281896 (0.71556127, 1.20400023)	0.5745	0.765028	0	1.01155054 (0.82284507, 1.2435324)	0.9132	0.983038	0	0.94430228 (0.71019846, 1.25557411)	0.6934	0.835864
X3acd7cbae8a8d84075d5aa39270cbeb4	p__Actinobacteria; c__Actinobacteria; o__Actinomycetales; f__Corynebacteriaceae; g__Corynebacterium; s__.59	ASV	0	1.40406786 (1.03067307, 1.91273703)	0.0314	0.18426	0	1.35864956 (1.00327608, 1.83990095)	0.0476	0.124871	0	0.80305971 (0.24938392, 2.58599235)	0.7132	0.848105	0	1.13777791 (0.85628292, 1.51181172)	0.3734	0.655332	0	1.14386395 (0.86519287, 1.51229255)	0.3454	0.983038	0	1.34838178 (0.96504267, 1.88399277)	0.0799	0.77373
c0c4d61a90a95acb36e4363eed1689a0	p__Actinobacteria; c__Actinobacteria; o__Actinomycetales; f__Corynebacteriaceae; g__Corynebacterium; s__.60	ASV	0	1.38177697 (1.054835, 1.81005332)	0.0189	0.18426	0	1.37374782 (1.05565223, 1.78769392)	0.0181	0.0682067	0	1.17671511 (0.82823481, 1.67181871)	0.3638	0.617049	0	0.99474163 (0.77282341, 1.28038423)	0.9673	0.990165	0	1.0163005 (0.79399732, 1.30084406)	0.8978	0.983038	0	1.12439071 (0.86207026, 1.46653299)	0.387	0.77373
ba6e92e7b1eec5c4b910932431646653	p__Actinobacteria; c__Actinobacteria; o__Actinomycetales; f__Corynebacteriaceae; g__Corynebacterium; s__.61	ASV	0	1.07201447 (0.87644859, 1.31121783)	0.4986	0.689628	0	1.09819095 (0.90008023, 1.33990652)	0.3561	0.550437	0	1.01586531 (0.80828121, 1.27676148)	0.8926	0.939139	0	0.30641067 (0.02534756, 3.70400482)	0.3523	0.655332	0	0.56684135 (0.16112627, 1.99414484)	0.3764	0.983038	0	0.34909029 (0.02030032, 6.00305806)	0.4684	0.77373
X68ec5fe7c27ae648265eef53a14193fe	p__Actinobacteria; c__Actinobacteria; o__Actinomycetales; f__Corynebacteriaceae; g__Corynebacterium; s__.62	ASV	0	1.27087418 (0.88387665, 1.82731513)	0.1957	0.386975	0	1.32593526 (0.92268806, 1.9054157)	0.1272	0.27373	0	1.71126836 (1.11565652, 2.62485751)	0.0138	0.467123	0	0.35436145 (0.0262552, 4.78274991)	0.4346	0.655332	0	1.05517008 (0.08420227, 13.22272975)	0.9668	0.983038	0	0.42030549 (0.01854757, 9.52451923)	0.5862	0.77373
X2f71496018355316de550d224613c563	p__Actinobacteria; c__Actinobacteria; o__Actinomycetales; f__Corynebacteriaceae; g__Corynebacterium; s__.63	ASV	0	1.07152843 (0.29701247, 3.86574062)	0.916	0.950605	0	1.08171404 (0.35206869, 3.32351418)	0.8909	0.92866	0	0.80085601 (0.1637747, 3.91617476)	0.7839	0.883853	0	0.35436145 (0.0262552, 4.78274991)	0.4346	0.655332	0	1.05517008 (0.08420227, 13.22272975)	0.9668	0.983038	0	0.42030549 (0.01854757, 9.52451923)	0.5862	0.77373
X711c3de17d95de90430e8dc768f470a2	p__Actinobacteria; c__Actinobacteria; o__Actinomycetales; f__Corynebacteriaceae; g__Corynebacterium; s__.64	ASV	0	1.20216193 (0.85693748, 1.68646296)	0.2864	0.518154	0	1.22904705 (0.87618021, 1.72402509)	0.2323	0.442664	0	1.41727786 (0.95372733, 2.10613291)	0.0844	0.500564	0	0.35436145 (0.0262552, 4.78274991)	0.4346	0.655332	0	1.05517008 (0.08420227, 13.22272975)	0.9668	0.983038	0	0.42030549 (0.01854757, 9.52451923)	0.5862	0.77373
X2563317a9acb9f60520bbcfa0d44db31	p__Firmicutes; c__Clostridia; o__Clostridiales; f__; g__; s__	ASV	0	165.64245546 (0.67651221, 40557.17348215)	0.0686	0.18426	0	428.99474872 (2.38798313, 77067.75316997)	0.0221	0.0682067	0	30.21919822 (0.09015009, 10129.77340847)	0.2506	0.500564	0	1.27601333 (0.94578293, 1.72154727)	0.1107	0.655332	0	1.31167039 (0.98076678, 1.75421847)	0.0674	0.82635	0	0.4244066 (0.01966607, 9.15896975)	0.5845	0.77373
X3e444035c0645a80fd5b18150cf77471	p__Firmicutes; c__Clostridia; o__Clostridiales; f__; g__; s__.1	ASV	0	165.64245546 (0.67651221, 40557.17348215)	0.0686	0.18426	0	428.99474872 (2.38798313, 77067.75316997)	0.0221	0.0682067	0	30.21919822 (0.09015009, 10129.77340847)	0.2506	0.500564	0	0.28086211 (0.02091496, 3.77163254)	0.3379	0.655332	0	0.57586522 (0.13774855, 2.40743557)	0.4495	0.983038	0	0.28117024 (0.0128905, 6.13294464)	0.4198	0.77373
X2d314ed0e14afabb9d8662e25c4206d0	p__Firmicutes; c__Clostridia; o__Clostridiales; f__; g__; s__.2	ASV	0	165.64245546 (0.67651221, 40557.17348215)	0.0686	0.18426	0	428.99474872 (2.38798313, 77067.75316997)	0.0221	0.0682067	0	30.21919822 (0.09015009, 10129.77340847)	0.2506	0.500564	0	0.28070073 (0.02098098, 3.75544343)	0.337	0.655332	0	0.57216429 (0.13630135, 2.40182485)	0.4456	0.983038	0	0.28079697 (0.01300173, 6.06434272)	0.4178	0.77373
X1d01fa1880b8e447cb856f9e55c0675d	p__Firmicutes; c__Clostridia; o__Clostridiales; f__; g__; s__.3	ASV	41	0.3245346 (0.14616458, 0.72057611)	0.0057	0.18426	0	0.44614159 (0.22598718, 0.8807682)	0.02	0.0682067	0	0.15326489 (0.01807989, 1.29924029)	0.0854	0.500564	0	1.16713961 (0.88837639, 1.53337583)	0.267	0.655332	0	1.10702893 (0.85098029, 1.44011919)	0.4487	0.983038	0	1.02093794 (0.75565702, 1.37934837)	0.8926	0.951865
a67e83b0d1aae9412620a08069a7abac	p__Firmicutes; c__Clostridia; o__Clostridiales; f__; g__; s__.4	ASV	0	0.75388865 (0.44373615, 1.28082444)	0.2961	0.526562	0	0.64666401 (0.37125026, 1.12639473)	0.1236	0.26797	0	0.82869821 (0.47288475, 1.45223698)	0.5115	0.759529	0	0.28171544 (0.02049849, 3.87167954)	0.3434	0.655332	0	0.62399113 (0.15519474, 2.50887962)	0.5065	0.983038	0	0.28320672 (0.0121671, 6.59204112)	0.4321	0.77373
X60fbbaf25f5bd98bf77ee1e02043ec61	p__Firmicutes; c__Clostridia; o__Clostridiales; f__; g__; s__.5	ASV	0	1.00132663 (0.22038472, 4.54956693)	0.9986	0.9986	0	1.15202941 (0.30011656, 4.4221877)	0.8366	0.901924	0	1.1036342 (0.15812178, 7.70297686)	0.9208	0.957257	0	1.13276417 (0.87249484, 1.47067307)	0.3493	0.655332	0	1.09530439 (0.85002038, 1.41136816)	0.4816	0.983038	0	1.1018985 (0.81360742, 1.49234172)	0.5306	0.77373
X92eb0547f1665ded63d70d6f560a7602	p__Firmicutes; c__Clostridia; o__Clostridiales; f__; g__; s__.6	ASV	0	0.81868864 (0.49469274, 1.35488359)	0.4364	0.630755	0	0.77994337 (0.4820215, 1.26200112)	0.3114	0.509386	0	0.83603814 (0.47088925, 1.48434005)	0.5409	0.766051	0	1.11713616 (0.8821067, 1.41478713)	0.358	0.655332	0	1.11886438 (0.88821032, 1.40941564)	0.3403	0.983038	0	1.1587751 (0.86333648, 1.55531448)	0.3264	0.77373
X0ec2aa9d9c913a4aa78e1cfe9726c190	p__Firmicutes; c__Clostridia; o__Clostridiales; f__; g__; s__.7	ASV	0	0.51570341 (0.26827323, 0.99134006)	0.047	0.18426	0	0.41705362 (0.21348268, 0.81474395)	0.0105	0.0682067	0	0.50507812 (0.23546811, 1.08339047)	0.0794	0.500564	0	0.61382274 (0.34086239, 1.10536792)	0.1039	0.655332	0	0.72171589 (0.47433023, 1.09812486)	0.1278	0.983038	0	0.56981834 (0.30656981, 1.05911583)	0.0753	0.77373
X76fbbff5849e4594c7e267c8cee54dc1	p__Firmicutes; c__Clostridia; o__Clostridiales; f__; g__; s__.8	ASV	0	2.91185122 (1.29820434, 6.5312349)	0.0095	0.18426	0	2.83777531 (1.28336419, 6.2748897)	0.01	0.0682067	0	1.85159001 (0.89559485, 3.82805413)	0.0964	0.500564	0	0.93373453 (0.60188215, 1.44855629)	0.7596	0.92506	0	0.8002627 (0.51729211, 1.23802465)	0.3169	0.983038	0	0.88035668 (0.50215179, 1.54341357)	0.6564	0.815426
X517754274fd0a542949154644c94fa08	p__Firmicutes; c__Clostridia; o__Clostridiales; f__; g__; s__.9	ASV	0	0.79435334 (0.49835296, 1.26616529)	0.3331	0.549093	0	0.7517164 (0.4777056, 1.18289917)	0.2173	0.41711	0	0.77641977 (0.46275083, 1.30270466)	0.3378	0.59474	0	1.08251266 (0.7871556, 1.48869378)	0.6257	0.815275	0	1.06058876 (0.7777827, 1.44622466)	0.7101	0.983038	0	0.90509676 (0.59775424, 1.37046312)	0.6376	0.803115
X856c494d9f14b9b361778e0bf633711f	p__Firmicutes; c__Clostridia; o__Clostridiales; f__; g__; s__.10	ASV	0	0.58354493 (0.16245273, 2.09614635)	0.409	0.617345	0	0.56290837 (0.18355604, 1.72626205)	0.3149	0.509386	0	0.59163446 (0.11745998, 2.98000511)	0.5246	0.764268	0	1.01303986 (0.70765561, 1.45021072)	0.9436	0.983021	0	0.96995512 (0.68999129, 1.36351422)	0.8606	0.983038	0	0.98653034 (0.67747391, 1.43657505)	0.9436	0.977208
X256219acfef9005abc546bf9adfcb2b6	p__Firmicutes; c__Clostridia; o__Clostridiales; f__; g__; s__.11	ASV	0	1.32020252 (0.75821431, 2.29873622)	0.3262	0.546085	0	1.37592674 (0.79520578, 2.38073518)	0.2539	0.471274	0	1.14158649 (0.64707338, 2.01402152)	0.6476	0.815836	0	0.35333776 (0.02951713, 4.22966491)	0.4114	0.655332	0	0.82592978 (0.10638992, 6.41188596)	0.8549	0.983038	0	0.40988362 (0.02598778, 6.46475242)	0.5262	0.77373
X447bed5133cec4bcb30e6dff941bf410	p__Firmicutes; c__Clostridia; o__Clostridiales; f__; g__; s__.12	ASV	0	1.28976412 (0.77073258, 2.15832509)	0.3327	0.549093	0	1.33858811 (0.80442847, 2.22744245)	0.2617	0.476754	0	1.12847866 (0.6663342, 1.91114923)	0.6529	0.818204	0	0.35436145 (0.0262552, 4.78274991)	0.4346	0.655332	0	1.05517008 (0.08420227, 13.22272975)	0.9668	0.983038	0	0.42030549 (0.01854757, 9.52451923)	0.5862	0.77373
X4f598913b20fc4b1d9a3a26be866db00	p__Firmicutes; c__Clostridia; o__Clostridiales; f__; g__; s__.13	ASV	0	1.31800095 (0.75908109, 2.28845973)	0.3267	0.546085	0	1.37321675 (0.79583632, 2.36948752)	0.2545	0.471274	0	1.14064129 (0.64841266, 2.00653478)	0.6479	0.815836	0	0.35436145 (0.0262552, 4.78274991)	0.4346	0.655332	0	1.05517008 (0.08420227, 13.22272975)	0.9668	0.983038	0	0.42030549 (0.01854757, 9.52451923)	0.5862	0.77373
X3dac92de46f6372f12a166e747521e21	p__Firmicutes; c__Clostridia; o__Clostridiales; f__; g__; s__.14	ASV	0	1.29106927 (0.7701712, 2.16427184)	0.3324	0.549093	0	1.34018335 (0.80400971, 2.23391758)	0.2614	0.476754	0	1.12904246 (0.66547408, 1.91553197)	0.6527	0.818204	0	0.35436145 (0.0262552, 4.78274991)	0.4346	0.655332	0	1.05517008 (0.08420227, 13.22272975)	0.9668	0.983038	0	0.42030549 (0.01854757, 9.52451923)	0.5862	0.77373
X9c418ea8882877b7d8da00dd84693554	p__Firmicutes; c__Clostridia; o__Clostridiales; f__; g__; s__.15	ASV	0	165.64245546 (0.67651221, 40557.17348215)	0.0686	0.18426	0	428.99474872 (2.38798313, 77067.75316997)	0.0221	0.0682067	0	30.21919822 (0.09015009, 10129.77340847)	0.2506	0.500564	0	1.20076988 (0.85523201, 1.6859148)	0.2906	0.655332	0	1.15992845 (0.83777182, 1.60596714)	0.3715	0.983038	0	1.23893796 (0.8682624, 1.76786105)	0.2375	0.77373
X428f12ebd8808555dcf01c00e14a3816	p__Firmicutes; c__Clostridia; o__Clostridiales; f__; g__; s__.16	ASV	0	165.64245546 (0.67651221, 40557.17348215)	0.0686	0.18426	0	428.99474872 (2.38798313, 77067.75316997)	0.0221	0.0682067	0	30.21919822 (0.09015009, 10129.77340847)	0.2506	0.500564	0	1.20076988 (0.85523201, 1.6859148)	0.2906	0.655332	0	1.15992845 (0.83777182, 1.60596714)	0.3715	0.983038	0	1.23893796 (0.8682624, 1.76786105)	0.2375	0.77373
b6606be0acb242b86e1db0ab9099ad91	p__Firmicutes; c__Clostridia; o__Clostridiales; f__; g__; s__.17	ASV	0	0.93704117 (0.63020867, 1.39326257)	0.748	0.844585	0	0.86887234 (0.58758384, 1.28481943)	0.4813	0.65761	0	1.06070795 (0.70486625, 1.59619127)	0.7774	0.881576	0	0.9517965 (0.78661672, 1.15166201)	0.6114	0.803292	0	0.92888279 (0.76862793, 1.12254992)	0.4451	0.983038	0	0.91741682 (0.73934496, 1.13837743)	0.4337	0.77373
X57202568bb7d52788c0a055c2779fadf	p__Firmicutes; c__Clostridia; o__Clostridiales; f__; g__; s__.18	ASV	0	0.78305088 (0.22587352, 2.71465507)	0.6998	0.813505	0	0.61309181 (0.18269114, 2.05747012)	0.4283	0.609534	0	0.745853 (0.19469909, 2.85721263)	0.6687	0.818456	0	0.28061079 (0.02101677, 3.74664711)	0.3365	0.655332	0	0.57029556 (0.13556544, 2.39911463)	0.4436	0.983038	0	0.28059026 (0.01306163, 6.02764764)	0.4167	0.77373
X4e320d9801ac4ad95057b77db63ae88d	p__Firmicutes; c__Clostridia; o__Clostridiales; f__; g__; s__.19	ASV	0	165.64245546 (0.67651221, 40557.17348215)	0.0686	0.18426	0	428.99474872 (2.38798313, 77067.75316997)	0.0221	0.0682067	0	30.21919822 (0.09015009, 10129.77340847)	0.2506	0.500564	0	0.28129196 (0.02072453, 3.81794774)	0.3405	0.655332	0	0.5893552 (0.14290534, 2.43055681)	0.4645	0.983038	0	0.28218106 (0.01256452, 6.33738136)	0.4255	0.77373
f92cf9e057c8226282a837a51680e101	p__Firmicutes; c__Clostridia; o__Clostridiales; f__; g__; s__.20	ASV	0	2.23593186 (0.22940782, 21.79259267)	0.4885	0.678041	0	2.39645344 (0.3145033, 18.26050488)	0.3989	0.588995	0	1.07353379 (0.07487892, 15.39117737)	0.9583	0.982008	0	0.28494805 (0.0229336, 3.54045618)	0.3288	0.655332	0	0.57125958 (0.13279085, 2.45753007)	0.452	0.983038	0	0.29421446 (0.01631241, 5.30652038)	0.4071	0.77373
d2e6a331eb0a1e90c81285738713c22d	p__Firmicutes; c__Clostridia; o__Clostridiales; f__; g__; s__.21	ASV	0	165.64245546 (0.67651221, 40557.17348215)	0.0686	0.18426	0	428.99474872 (2.38798313, 77067.75316997)	0.0221	0.0682067	0	30.21919822 (0.09015009, 10129.77340847)	0.2506	0.500564	0	0.28142669 (0.02065877, 3.83376951)	0.3414	0.655332	0	0.59572354 (0.14527257, 2.4429012)	0.4719	0.983038	0	0.28250355 (0.01245013, 6.41023645)	0.4274	0.77373
X513d35621ecd0f52d3f42230bf56effc	p__Firmicutes; c__Clostridia; o__Clostridiales; f__; g__; s__.22	ASV	0	165.64245546 (0.67651221, 40557.17348215)	0.0686	0.18426	0	428.99474872 (2.38798313, 77067.75316997)	0.0221	0.0682067	0	30.21919822 (0.09015009, 10129.77340847)	0.2506	0.500564	0	0.28074099 (0.02096474, 3.7594317)	0.3372	0.655332	0	0.57304254 (0.13664601, 2.40312718)	0.4465	0.983038	0	0.2808898 (0.01297445, 6.08111335)	0.4183	0.77373
e761ea3868c32c5809797bd1e6562a5a	p__Firmicutes; c__Clostridia; o__Clostridiales; f__; g__; s__.23	ASV	0	165.64245546 (0.67651221, 40557.17348215)	0.0686	0.18426	0	428.99474872 (2.38798313, 77067.75316997)	0.0221	0.0682067	0	30.21919822 (0.09015009, 10129.77340847)	0.2506	0.500564	0	0.28109643 (0.0208142, 3.79621527)	0.3393	0.655332	0	0.58233905 (0.14024681, 2.41801406)	0.4566	0.983038	0	0.28171805 (0.012719, 6.23988285)	0.4228	0.77373
ff3485fcf8d1a4690b6ab1022c1e50ca	p__Firmicutes; c__Clostridia; o__Clostridiales; f__; g__; s__.24	ASV	0	165.64245546 (0.67651221, 40557.17348215)	0.0686	0.18426	0	428.99474872 (2.38798313, 77067.75316997)	0.0221	0.0682067	0	30.21919822 (0.09015009, 10129.77340847)	0.2506	0.500564	0	0.28086211 (0.02091496, 3.77163254)	0.3379	0.655332	0	0.57586522 (0.13774855, 2.40743557)	0.4495	0.983038	0	0.28117024 (0.0128905, 6.13294464)	0.4198	0.77373
X3270b186e7f33cd1b1bdeb433e7af03c	p__Firmicutes; c__Clostridia; o__Clostridiales; f__; g__; s__.25	ASV	0	165.64245546 (0.67651221, 40557.17348215)	0.0686	0.18426	0	428.99474872 (2.38798313, 77067.75316997)	0.0221	0.0682067	0	30.21919822 (0.09015009, 10129.77340847)	0.2506	0.500564	0	0.28070073 (0.02098098, 3.75544343)	0.337	0.655332	0	0.57216429 (0.13630135, 2.40182485)	0.4456	0.983038	0	0.28079697 (0.01300173, 6.06434272)	0.4178	0.77373
X36a59755b6eaa90bc5b7ed725d06aa18	p__Firmicutes; c__Clostridia; o__Clostridiales; f__; g__; s__.26	ASV	0	1.97685396 (1.05317001, 3.71065596)	0.0339	0.18426	0	1.88704683 (1.01771045, 3.49897727)	0.0438	0.116063	0	2.60754076 (1.20033048, 5.6644973)	0.0155	0.467123	0	1.27016773 (0.88612567, 1.82065152)	0.193	0.655332	0	1.25692644 (0.86750028, 1.82116839)	0.2268	0.983038	0	1.21973807 (0.85192505, 1.74635194)	0.278	0.77373
X37cad2995a6b8d0d8ce7280c11ffcc5f	p__Firmicutes; c__Clostridia; o__Clostridiales; f__; g__; s__.27	ASV	0	2.0919744 (1.06315701, 4.11637869)	0.0326	0.18426	0	1.99273511 (1.02667464, 3.86782049)	0.0416	0.11098	0	2.81263688 (1.22040804, 6.48219773)	0.0152	0.467123	0	1.28101764 (0.87616107, 1.87295034)	0.2013	0.655332	0	1.26775196 (0.85757871, 1.87410788)	0.2342	0.983038	0	1.22819429 (0.84104852, 1.79354839)	0.2873	0.77373
X241b52c73648777c323522fe6a8f2bbe	p__Firmicutes; c__Clostridia; o__Clostridiales; f__; g__; s__.28	ASV	0	165.64245546 (0.67651221, 40557.17348215)	0.0686	0.18426	0	428.99474872 (2.38798313, 77067.75316997)	0.0221	0.0682067	0	30.21919822 (0.09015009, 10129.77340847)	0.2506	0.500564	0	0.28115383 (0.02078848, 3.80246604)	0.3396	0.655332	0	0.58420387 (0.14095847, 2.42123911)	0.4587	0.983038	0	0.2818534 (0.01267486, 6.2676318)	0.4236	0.77373
X84e611ca908339ba8772a64e8761b1e0	p__Firmicutes; c__Clostridia; o__Clostridiales; f__; g__; s__.29	ASV	0	165.64245546 (0.67651221, 40557.17348215)	0.0686	0.18426	0	428.99474872 (2.38798313, 77067.75316997)	0.0221	0.0682067	0	30.21919822 (0.09015009, 10129.77340847)	0.2506	0.500564	0	0.28053358 (0.02104695, 3.73921507)	0.3361	0.655332	0	0.56878329 (0.13496738, 2.39698245)	0.442	0.983038	0	0.28041355 (0.01311195, 5.99695297)	0.4158	0.77373
X2fb5e647d9544bb3819635c75a9686f1	p__Firmicutes; c__Clostridia; o__Clostridiales; f__; g__; s__.30	ASV	0	165.64245546 (0.67651221, 40557.17348215)	0.0686	0.18426	0	428.99474872 (2.38798313, 77067.75316997)	0.0221	0.0682067	0	30.21919822 (0.09015009, 10129.77340847)	0.2506	0.500564	0	1.24543067 (0.85581403, 1.81242361)	0.2515	0.655332	0	1.22710805 (0.83420974, 1.80505463)	0.2986	0.983038	0	1.19487959 (0.82122184, 1.73855244)	0.3521	0.77373
X7784fbcf82ea3704c585a41f65659784	p__Firmicutes; c__Clostridia; o__Clostridiales; f__; g__; s__.31	ASV	0	165.64245546 (0.67651221, 40557.17348215)	0.0686	0.18426	0	428.99474872 (2.38798313, 77067.75316997)	0.0221	0.0682067	0	30.21919822 (0.09015009, 10129.77340847)	0.2506	0.500564	0	1.27426642 (0.87120851, 1.86379597)	0.2115	0.655332	0	1.25989919 (0.85190337, 1.86329344)	0.2472	0.983038	0	1.22174872 (0.83613884, 1.78519386)	0.3006	0.77373
X712a3492d1866499663d18dd9c59f578	p__Firmicutes; c__Clostridia; o__Clostridiales; f__; g__; s__.32	ASV	0	0.78833808 (0.27439305, 2.26491494)	0.6587	0.802083	0	0.63558805 (0.22638526, 1.78444551)	0.3895	0.581663	0	0.76572067 (0.24653763, 2.37825009)	0.6443	0.815836	0	1.84814763 (1.29695326, 2.63359503)	0.0007	0.0665923	0	1.87506746 (1.32396507, 2.65556704)	0.0004	0.0262333	0	1.36876149 (0.98599766, 1.90011406)	0.0607	0.77373
X03e20e48895b975c633e7dc109c52e70	p__Firmicutes; c__Clostridia; o__Clostridiales; f__; g__; s__.33	ASV	0	2.23593186 (0.22940782, 21.79259267)	0.4885	0.678041	0	2.39645344 (0.3145033, 18.26050488)	0.3989	0.588995	0	1.07353379 (0.07487892, 15.39117737)	0.9583	0.982008	0	1.80381446 (1.28458895, 2.53290876)	0.0007	0.0665923	0	1.82690141 (1.30873079, 2.55023322)	0.0004	0.0262333	0	1.35169733 (0.98684918, 1.85143354)	0.0604	0.77373
X6fc3ab1efaa337539ea635f9b4dfc184	p__Firmicutes; c__Clostridia; o__Clostridiales; f__; g__; s__.34	ASV	0	165.64245546 (0.67651221, 40557.17348215)	0.0686	0.18426	0	428.99474872 (2.38798313, 77067.75316997)	0.0221	0.0682067	0	30.21919822 (0.09015009, 10129.77340847)	0.2506	0.500564	0	0.28018982 (0.02117607, 3.70731334)	0.3343	0.655332	0	0.56285798 (0.13260247, 2.38916447)	0.4359	0.983038	0	0.27963447 (0.01332509, 5.8682858)	0.4119	0.77373
d53070b0a0bfc8d9743bd37a07da4d03	p__Firmicutes; c__Clostridia; o__Clostridiales; f__; g__; s__.35	ASV	0	165.64245546 (0.67651221, 40557.17348215)	0.0686	0.18426	0	428.99474872 (2.38798313, 77067.75316997)	0.0221	0.0682067	0	30.21919822 (0.09015009, 10129.77340847)	0.2506	0.500564	0	0.27875761 (0.02164588, 3.58986608)	0.3272	0.655332	0	0.54582673 (0.12561429, 2.37175894)	0.4192	0.983038	0	0.27650229 (0.0140724, 5.43287137)	0.3975	0.77373
X70fe5aa6fbfe849ec88e62b5eb85978c	p__Firmicutes; c__Clostridia; o__Clostridiales; f__Lachnospiraceae; g__Roseburia; s__faecis	ASV	0	1.07630459 (0.84982339, 1.3631439)	0.5418	0.727606	0	1.02697306 (0.80253903, 1.31417118)	0.8325	0.901207	0	1.04981587 (0.82884193, 1.32970271)	0.6868	0.831902	0	0.90351569 (0.68013443, 1.20026361)	0.4838	0.688518	0	0.92884881 (0.70740379, 1.21961476)	0.5953	0.983038	0	1.02457245 (0.75583762, 1.38885481)	0.8757	0.937654
X731c4df838da8e4afb9de3030392bf1d	p__Firmicutes; c__Clostridia; o__Clostridiales; f__Lachnospiraceae; g__Roseburia; s__faecis.1	ASV	0	1.12882019 (0.92787108, 1.37328886)	0.2257	0.430087	0	1.08212552 (0.88461439, 1.3237357)	0.4427	0.621043	0	1.14356757 (0.92701241, 1.41071119)	0.2104	0.500564	0	1.03609342 (0.85047672, 1.262221)	0.7248	0.902004	0	1.02842955 (0.84443705, 1.25251178)	0.7804	0.983038	0	1.18365189 (0.9576679, 1.46296205)	0.1188	0.77373
X90cc33245947ba635489f8ab46f8beb8	p__Firmicutes; c__Clostridia; o__Clostridiales; f__Lachnospiraceae; g__Roseburia; s__faecis.2	ASV	0	1.0820911 (0.87451095, 1.33894397)	0.4678	0.66353	0	1.04282752 (0.83806861, 1.29761361)	0.7069	0.827574	0	1.09495441 (0.86596749, 1.3844921)	0.4486	0.713706	0	0.94979888 (0.75989369, 1.18716333)	0.6509	0.839768	0	0.88129213 (0.68842182, 1.12819757)	0.316	0.983038	0	1.06844576 (0.84866582, 1.34514235)	0.5731	0.77373
X658c6d9bafbb20d95e7f479af7524340	p__Firmicutes; c__Clostridia; o__Clostridiales; f__Lachnospiraceae; g__Roseburia; s__faecis.3	ASV	0	1.10552275 (0.90537531, 1.34991593)	0.3249	0.546085	0	1.06583699 (0.86859476, 1.30786936)	0.5414	0.713705	0	1.12379255 (0.9035223, 1.39776262)	0.2944	0.561	0	0.94903874 (0.77004143, 1.16964425)	0.6238	0.814408	0	0.93076453 (0.76103735, 1.13834442)	0.4849	0.983038	0	1.05081306 (0.84441659, 1.30765798)	0.6569	0.815426
X4c7a106738ffe9fbd182e696fdeced58	p__Firmicutes; c__Clostridia; o__Clostridiales; f__Lachnospiraceae; g__Dorea; s__	ASV	0	0.41591108 (0.04802945, 3.60158268)	0.4257	0.625048	0	0.37542492 (0.05540393, 2.5439329)	0.3156	0.509386	0	0.43742981 (0.03095007, 6.18237215)	0.5406	0.766051	0	1.37620679 (0.9214877, 2.05531243)	0.1187	0.655332	0	1.33464319 (0.90997135, 1.95750389)	0.1396	0.983038	0	1.46244857 (0.9662759, 2.21340077)	0.0722	0.77373
X910a52d9cb94990af2c837e973e44bae	p__Firmicutes; c__Clostridia; o__Clostridiales; f__Lachnospiraceae; g__Dorea; s__.1	ASV	0	0.47194677 (0.0841484, 2.64691606)	0.3934	0.60946	0	0.44138705 (0.09655155, 2.01780841)	0.2916	0.498546	0	0.48670086 (0.05700415, 4.15544711)	0.5104	0.759329	0	1.32478708 (0.93463099, 1.87781148)	0.1141	0.655332	0	1.28608949 (0.92052766, 1.79682397)	0.1403	0.983038	0	1.39528746 (0.97225393, 2.00238544)	0.0707	0.77373
X5e9dca0508b995f88cadfaa383842bfd	p__Firmicutes; c__Clostridia; o__Clostridiales; f__Lachnospiraceae; g__Dorea; s__.2	ASV	0	1.20191325 (0.7016864, 2.05874797)	0.503	0.690857	0	1.09133077 (0.62698296, 1.89957769)	0.7573	0.855086	0	1.27154157 (0.75913883, 2.12980541)	0.3613	0.615972	0	1.35270506 (0.92760365, 1.97262158)	0.1165	0.655332	0	1.31231857 (0.91476715, 1.88264307)	0.1399	0.983038	0	1.43156404 (0.96907713, 2.11477036)	0.0715	0.77373
X44a201438eb1d55647cb3ec9c7fa5b95	p__Firmicutes; c__Clostridia; o__Clostridiales; f__Lachnospiraceae; g__Dorea; s__.3	ASV	0	1.25479113 (0.67725012, 2.32484385)	0.4707	0.66353	0	1.1268947 (0.59751279, 2.12529619)	0.7121	0.827803	0	1.33070902 (0.73661808, 2.40394112)	0.3437	0.597634	0	0.35436145 (0.0262552, 4.78274991)	0.4346	0.655332	0	1.05517008 (0.08420227, 13.22272975)	0.9668	0.983038	0	0.42030549 (0.01854757, 9.52451923)	0.5862	0.77373
X994ae626347e5cc9cbb4d2db53899c9e	p__Firmicutes; c__Clostridia; o__Clostridiales; f__Lachnospiraceae; g__Dorea; s__.4	ASV	0	1.54403122 (1.00405353, 2.37440768)	0.0479	0.18426	0	1.56667954 (1.01901413, 2.40868573)	0.0408	0.109589	0	1.38029189 (0.95793049, 1.98887677)	0.0837	0.500564	0	0.35436145 (0.0262552, 4.78274991)	0.4346	0.655332	0	1.05517008 (0.08420227, 13.22272975)	0.9668	0.983038	0	0.42030549 (0.01854757, 9.52451923)	0.5862	0.77373
X9246e8ad4baef1ddaadd3e6623380d1d	p__Firmicutes; c__Clostridia; o__Clostridiales; f__Lachnospiraceae; g__Dorea; s__.5	ASV	0	1.5483268 (1.00424099, 2.38719181)	0.0478	0.18426	0	1.57127332 (1.01934208, 2.42205232)	0.0407	0.109589	0	1.38307847 (0.95778723, 1.99721398)	0.0836	0.500564	0	0.35436145 (0.0262552, 4.78274991)	0.4346	0.655332	0	1.05517008 (0.08420227, 13.22272975)	0.9668	0.983038	0	0.42030549 (0.01854757, 9.52451923)	0.5862	0.77373
X2a7d076b760c7b2260227493a1384625	p__Firmicutes; c__Clostridia; o__Clostridiales; f__Lachnospiraceae; g__Dorea; s__.6	ASV	0	1.62029452 (0.90822082, 2.89065638)	0.1022	0.243732	0	1.67766099 (0.95926692, 2.93405969)	0.0696	0.172249	0	0.70843194 (0.25882037, 1.93908932)	0.5022	0.759329	0	1.01503265 (0.7873897, 1.30848966)	0.9083	0.960796	0	0.97271885 (0.75706592, 1.24980129)	0.8288	0.983038	0	1.07083594 (0.83075316, 1.38030123)	0.5972	0.773926
X5d1fbdb204e5043d3ded05a05af31efc	p__Firmicutes; c__Clostridia; o__Clostridiales; f__Lachnospiraceae; g__Dorea; s__.7	ASV	0	0.97899676 (0.59758447, 1.60384801)	0.9328	0.959503	0	0.83501748 (0.50717898, 1.3747695)	0.4785	0.654921	0	1.04079396 (0.62709854, 1.72740329)	0.8771	0.932808	0	1.20321151 (0.90662076, 1.59682858)	0.2002	0.655332	0	1.21239273 (0.9173033, 1.60241016)	0.1759	0.983038	0	1.15241416 (0.89657604, 1.48125572)	0.268	0.77373
X98d3d8a62e288d7363bb76c406e96691	p__Firmicutes; c__Clostridia; o__Clostridiales; f__Lachnospiraceae; g__Dorea; s__.8	ASV	0	0.95742963 (0.55527407, 1.65084516)	0.8756	0.926206	0	0.85386661 (0.4960192, 1.46987895)	0.5686	0.73119	0	0.77580551 (0.39232682, 1.53411434)	0.4655	0.725443	0	1.05644773 (0.79230721, 1.40864778)	0.7083	0.890467	0	1.10098754 (0.83582345, 1.45027467)	0.4938	0.983038	0	1.01170591 (0.75880796, 1.34889048)	0.9368	0.977208
X5fae31c4a4d24f23bdb7889698bba562	p__Firmicutes; c__Clostridia; o__Clostridiales; f__Lachnospiraceae; g__Dorea; s__.9	ASV	0	165.64245546 (0.67651221, 40557.17348215)	0.0686	0.18426	0	428.99474872 (2.38798313, 77067.75316997)	0.0221	0.0682067	0	30.21919822 (0.09015009, 10129.77340847)	0.2506	0.500564	0	3.59518134 (1.59231507, 8.11731866)	0.0021	0.0918167	0	4.01609753 (1.8114224, 8.90407415)	0.0006	0.0262333	0	1.95760388 (0.94107959, 4.07214541)	0.0723	0.77373
d4c2488bad57ca59452f3d6138ae7c9d	p__Firmicutes; c__Clostridia; o__Clostridiales; f__Lachnospiraceae; g__Dorea; s__.10	ASV	0	1.04020688 (0.73340796, 1.47534581)	0.825	0.891861	0	1.11785543 (0.806914, 1.54861703)	0.5029	0.680038	0	0.91257099 (0.60455182, 1.37752592)	0.6632	0.818456	0	1.28116731 (0.96186206, 1.70647097)	0.0902	0.655332	0	1.21940986 (0.91172171, 1.6309367)	0.1812	0.983038	0	1.11938767 (0.86647656, 1.44611964)	0.3881	0.77373
X5c917dbdfd3dd776fbc9f6450a759fb0	p__Firmicutes; c__Clostridia; o__Clostridiales; f__Lachnospiraceae; g__Blautia; s__	ASV	0	0.90170574 (0.48482657, 1.67703938)	0.7438	0.84226	0	0.8922391 (0.49717342, 1.60123325)	0.7023	0.826174	0	0.87889188 (0.46686184, 1.65456003)	0.6892	0.831902	0	0.9249997 (0.72303748, 1.18337496)	0.535	0.733802	0	0.95276815 (0.74769167, 1.2140929)	0.6956	0.983038	0	0.93421758 (0.72176497, 1.20920593)	0.6052	0.778256
X3784f5e6b3b6c1b2e741c3aebf5e896e	p__Firmicutes; c__Clostridia; o__Clostridiales; f__Lachnospiraceae; g__Blautia; s__.1	ASV	0	165.64245546 (0.67651221, 40557.17348215)	0.0686	0.18426	0	428.99474872 (2.38798313, 77067.75316997)	0.0221	0.0682067	0	30.21919822 (0.09015009, 10129.77340847)	0.2506	0.500564	0	1.04276209 (0.82944186, 1.31094514)	0.7199	0.899304	0	1.06337546 (0.84895447, 1.33195291)	0.5928	0.983038	0	1.02744325 (0.81657618, 1.29276319)	0.8173	0.892115
X7527ecfbbd143d74bbc5b5d11ff869be	p__Firmicutes; c__Clostridia; o__Clostridiales; f__Lachnospiraceae; g__Blautia; s__.2	ASV	0	0.64750869 (0.23312333, 1.79847941)	0.4043	0.615443	0	0.53064985 (0.17200234, 1.63712462)	0.2703	0.484348	0	0.60665278 (0.19356236, 1.90133863)	0.3912	0.640072	0	1.06032552 (0.88237053, 1.27417017)	0.532	0.733247	0	1.05797303 (0.87946601, 1.27271199)	0.55	0.983038	0	1.15743347 (0.95456328, 1.403419)	0.137	0.77373
f5306b27f695a7a3d73c156b3ea5308f	p__Firmicutes; c__Clostridia; o__Clostridiales; f__Lachnospiraceae; g__Blautia; s__.3	ASV	0	165.64245546 (0.67651221, 40557.17348215)	0.0686	0.18426	0	428.99474872 (2.38798313, 77067.75316997)	0.0221	0.0682067	0	30.21919822 (0.09015009, 10129.77340847)	0.2506	0.500564	0	1.09472054 (0.91375555, 1.31152479)	0.3263	0.655332	0	1.12752682 (0.94595018, 1.34395738)	0.1803	0.983038	0	1.12110821 (0.92206942, 1.3631117)	0.2516	0.77373
X9b4a37865bf5bc9165f816c08ac49140	p__Firmicutes; c__Clostridia; o__Clostridiales; f__Lachnospiraceae; g__Blautia; s__.4	ASV	0	1.27107519 (0.95535303, 1.69113625)	0.0997	0.241912	0	1.31085167 (0.98020194, 1.75303889)	0.068	0.169892	0	1.46476456 (1.06641725, 2.0119097)	0.0184	0.467123	0	1.03367014 (0.85669557, 1.24720379)	0.7296	0.903813	0	1.06252453 (0.88448411, 1.27640322)	0.5169	0.983038	0	1.07953428 (0.89201215, 1.30647801)	0.4318	0.77373
X3649f695d39d1312a0732b02018910aa	p__Firmicutes; c__Clostridia; o__Clostridiales; f__Lachnospiraceae; g__Blautia; s__.5	ASV	0	1.11168787 (0.82724534, 1.49393397)	0.4826	0.674532	0	1.08998645 (0.79742921, 1.48987578)	0.5889	0.74405	0	1.17690892 (0.83987827, 1.64918497)	0.344	0.597634	0	1.07511726 (0.88941369, 1.29959447)	0.4541	0.663037	0	1.07094983 (0.8855449, 1.29517266)	0.4797	0.983038	0	1.17222549 (0.95783917, 1.43459637)	0.1231	0.77373
X8f84be0485e11fc12c9070627ddd7662	p__Firmicutes; c__Clostridia; o__Clostridiales; f__Lachnospiraceae; g__Blautia; s__.6	ASV	0	0.78833808 (0.27439305, 2.26491494)	0.6587	0.802083	0	0.63558805 (0.22638526, 1.78444551)	0.3895	0.581663	0	0.76572067 (0.24653763, 2.37825009)	0.6443	0.815836	0	1.0320412 (0.83159969, 1.28079538)	0.7747	0.936542	0	1.01279649 (0.8218695, 1.24807739)	0.905	0.983038	0	0.90283543 (0.59964236, 1.35932994)	0.6244	0.796439
X4ef5ebbc139927e629573b0fa977f8f4	p__Firmicutes; c__Clostridia; o__Clostridiales; f__Lachnospiraceae; g__Blautia; s__.7	ASV	0	0.78305088 (0.22587352, 2.71465507)	0.6998	0.813505	0	0.61309181 (0.18269114, 2.05747012)	0.4283	0.609534	0	0.745853 (0.19469909, 2.85721263)	0.6687	0.818456	0	1.07126536 (0.84951333, 1.35090225)	0.5607	0.751739	0	1.02651937 (0.81761306, 1.28880281)	0.8216	0.983038	0	0.97685303 (0.63937204, 1.49246727)	0.9138	0.968697
X40f8b539b2d828347edb31a6c6f6d75e	p__Firmicutes; c__Clostridia; o__Clostridiales; f__Lachnospiraceae; g__; s__	ASV	0	165.64245546 (0.67651221, 40557.17348215)	0.0686	0.18426	0	428.99474872 (2.38798313, 77067.75316997)	0.0221	0.0682067	0	30.21919822 (0.09015009, 10129.77340847)	0.2506	0.500564	0	1.38611823 (0.91885224, 2.09100403)	0.1196	0.655332	0	1.34412783 (0.90796081, 1.98982113)	0.1395	0.983038	0	1.47557219 (0.9650584, 2.25614667)	0.0725	0.77373
X245fdc0d1ee92250fbdeebf55f2b821a	p__Firmicutes; c__Clostridia; o__Clostridiales; f__Clostridiaceae; g__Clostridium; s__	ASV	0	0.81940379 (0.28207359, 2.38030996)	0.7143	0.817084	0	0.87886811 (0.33840437, 2.28250349)	0.7909	0.883041	0	0.83150348 (0.21705091, 3.18541872)	0.7877	0.886724	0	0.35436145 (0.0262552, 4.78274991)	0.4346	0.655332	0	1.05517008 (0.08420227, 13.22272975)	0.9668	0.983038	0	0.42030549 (0.01854757, 9.52451923)	0.5862	0.77373
c81b6263079554d1c4d384dc8ea1f21b	p__Firmicutes; c__Clostridia; o__Clostridiales; f__Clostridiaceae; g__Clostridium; s__.1	ASV	0	0.70204886 (0.28795582, 1.71162579)	0.4366	0.630755	0	0.68156849 (0.32196213, 1.44282686)	0.3164	0.509386	0	0.71203549 (0.22484868, 2.25482545)	0.5636	0.776753	0	0.35436145 (0.0262552, 4.78274991)	0.4346	0.655332	0	1.05517008 (0.08420227, 13.22272975)	0.9668	0.983038	0	0.42030549 (0.01854757, 9.52451923)	0.5862	0.77373
a2894b6b207b642021c4862e9f71d8ac	p__Firmicutes; c__Clostridia; o__Clostridiales; f__Clostridiaceae; g__Clostridium; s__.2	ASV	0	0.70386552 (0.29043072, 1.70583421)	0.4368	0.630755	0	0.68358933 (0.32457501, 1.43971149)	0.3168	0.509386	0	0.71373698 (0.22708475, 2.24330555)	0.5638	0.776753	0	0.35436145 (0.0262552, 4.78274991)	0.4346	0.655332	0	1.05517008 (0.08420227, 13.22272975)	0.9668	0.983038	0	0.42030549 (0.01854757, 9.52451923)	0.5862	0.77373
b8576f96cd1f9317dc4fdda01dc5fa20	p__Firmicutes; c__Clostridia; o__Clostridiales; f__Clostridiaceae; g__Clostridium; s__.3	ASV	0	0.56237322 (0.3248764, 0.97348912)	0.0398	0.18426	14	0.49785469 (0.27987748, 0.88559927)	0.0176	0.0682067	0	0.60512495 (0.31754767, 1.15313776)	0.1268	0.500564	0	1.07133206 (0.92992338, 1.23424404)	0.3401	0.655332	0	1.04160245 (0.90684974, 1.19637864)	0.5642	0.983038	0	1.13360387 (0.96863589, 1.32666749)	0.1181	0.77373
a30242122b2ecf9ed72d4b005f3040b6	p__Firmicutes; c__Clostridia; o__Clostridiales; f__Clostridiaceae; g__Clostridium; s__.4	ASV	0	0.68044437 (0.43095531, 1.07436786)	0.0985	0.240988	0	0.59276664 (0.36414873, 0.96491425)	0.0354	0.0984445	0	0.69892556 (0.41915458, 1.16543386)	0.1697	0.500564	0	1.11105852 (0.92982103, 1.32762218)	0.2464	0.655332	0	1.13307718 (0.95495199, 1.3444277)	0.1522	0.983038	0	1.14261412 (0.93733969, 1.39284299)	0.187	0.77373
X062cbf4f648e53a8bbb136da91ebbf6f	p__Firmicutes; c__Clostridia; o__Clostridiales; f__Clostridiaceae; g__Clostridium; s__.5	ASV	0	0.54630089 (0.29264376, 1.0198224)	0.0576	0.18426	0	0.51570727 (0.28029503, 0.94883588)	0.0333	0.0939323	0	0.33881728 (0.06788799, 1.69097866)	0.187	0.500564	0	0.91858879 (0.72945823, 1.15675623)	0.4703	0.678175	0	0.89098945 (0.70718555, 1.12256564)	0.3275	0.983038	0	0.96142566 (0.74581965, 1.23936034)	0.7614	0.851076
X14411992b463778b1aec9118e4151a0d	p__Firmicutes; c__Clostridia; o__Clostridiales; f__Clostridiaceae; g__Clostridium; s__.6	ASV	0	1.60616328 (1.09513951, 2.35564552)	0.0153	0.18426	0	1.51491333 (1.0461198, 2.19378545)	0.0279	0.0821593	0	2.10479514 (1.32715971, 3.33807797)	0.0016	0.3148	0	1.12737003 (0.90576503, 1.40319305)	0.283	0.655332	0	1.16617706 (0.94423267, 1.44029006)	0.1535	0.983038	0	1.10447819 (0.87360534, 1.39636517)	0.4062	0.77373
f02bc6c03a174991f8ad2f513ba69cd7	p__Firmicutes; c__Clostridia; o__Clostridiales; f__; g__; s__.36	ASV	0	1.0204455 (0.72380735, 1.43865494)	0.9081	0.946589	0	1.05198369 (0.74877367, 1.47797621)	0.7702	0.865925	0	0.91781396 (0.64708156, 1.30181809)	0.6306	0.813577	0	0.35436145 (0.0262552, 4.78274991)	0.4346	0.655332	0	1.05517008 (0.08420227, 13.22272975)	0.9668	0.983038	0	0.42030549 (0.01854757, 9.52451923)	0.5862	0.77373
X21ca21594a4fdd951594e7ea2a2af9bd	p__Firmicutes; c__Clostridia; o__Clostridiales; f__; g__; s__.37	ASV	0	165.64245546 (0.67651221, 40557.17348215)	0.0686	0.18426	0	428.99474872 (2.38798313, 77067.75316997)	0.0221	0.0682067	0	30.21919822 (0.09015009, 10129.77340847)	0.2506	0.500564	0	0.34222485 (0.02589267, 4.5232045)	0.4156	0.655332	0	0.79725912 (0.1641188, 3.8729391)	0.7787	0.983038	0	0.41190042 (0.01880403, 9.02263829)	0.5733	0.77373
X332d71b036d2acd22bdbd4dbdad378ac	p__Firmicutes; c__Clostridia; o__Clostridiales; f__; g__; s__.38	ASV	0	165.64245546 (0.67651221, 40557.17348215)	0.0686	0.18426	0	428.99474872 (2.38798313, 77067.75316997)	0.0221	0.0682067	0	30.21919822 (0.09015009, 10129.77340847)	0.2506	0.500564	0	0.34249016 (0.02575895, 4.55373736)	0.417	0.655332	0	0.80304883 (0.17496908, 3.68572224)	0.7778	0.983038	0	0.41241778 (0.01862098, 9.13423792)	0.5752	0.77373
X8bea709daf4bd297c5970cfca52a6241	p__Firmicutes; c__Clostridia; o__Clostridiales; f__; g__; s__.39	ASV	0	165.64245546 (0.67651221, 40557.17348215)	0.0686	0.18426	0	428.99474872 (2.38798313, 77067.75316997)	0.0221	0.0682067	0	30.21919822 (0.09015009, 10129.77340847)	0.2506	0.500564	0	0.34238785 (0.02581377, 4.54135267)	0.4164	0.655332	0	0.80010017 (0.16970094, 3.77228483)	0.778	0.983038	0	0.41220578 (0.01870067, 9.08596521)	0.5744	0.77373
e304d26572d9456e8bd752f10cd9494e	p__Firmicutes; c__Clostridia; o__Clostridiales; f__[Tissierellaceae]; g__Finegoldia; s__	ASV	0	1.00585476 (0.8377507, 1.20769079)	0.9501	0.967308	0	0.97722213 (0.81297322, 1.17465504)	0.8061	0.884799	0	0.92221193 (0.73341757, 1.15960523)	0.4884	0.746351	0	1.02874361 (0.86883346, 1.21808549)	0.7423	0.914226	0	1.07427451 (0.9094107, 1.26902589)	0.3993	0.983038	0	0.99311496 (0.80016206, 1.23259696)	0.95	0.977208
X0c135a9920a9e935bbf68c0e5a44741c	p__Firmicutes; c__Clostridia; o__Clostridiales; f__[Tissierellaceae]; g__Finegoldia; s__.1	ASV	0	1.00773786 (0.80552235, 1.26071685)	0.9462	0.964585	0	0.98530492 (0.78953903, 1.22961088)	0.8958	0.929884	0	0.84984483 (0.62852195, 1.14910265)	0.2905	0.556262	0	1.00770336 (0.8594276, 1.18156093)	0.9247	0.973755	0	0.97580026 (0.83494246, 1.14042127)	0.7581	0.983038	0	1.08061867 (0.89520849, 1.30442988)	0.4195	0.77373
X11efa0c5aa22c927d0251b809b3e57f8	p__Firmicutes; c__Clostridia; o__Clostridiales; f__[Tissierellaceae]; g__Finegoldia; s__.2	ASV	0	165.64245546 (0.67651221, 40557.17348215)	0.0686	0.18426	0	428.99474872 (2.38798313, 77067.75316997)	0.0221	0.0682067	0	30.21919822 (0.09015009, 10129.77340847)	0.2506	0.500564	4	0.53468497 (0.13709795, 2.08528292)	0.3672	0.655332	0	1.07057425 (0.79012949, 1.45055872)	0.6599	0.983038	13	0.54462559 (0.10101117, 2.93647757)	0.4796	0.77373
X66e5514aada3fce8f45e8edb4067526e	p__Firmicutes; c__Clostridia; o__Clostridiales; f__[Tissierellaceae]; g__Finegoldia; s__.3	ASV	0	165.64245546 (0.67651221, 40557.17348215)	0.0686	0.18426	0	428.99474872 (2.38798313, 77067.75316997)	0.0221	0.0682067	0	30.21919822 (0.09015009, 10129.77340847)	0.2506	0.500564	0	0.3633195 (0.03019987, 4.3709148)	0.425	0.655332	0	0.63678103 (0.20639766, 1.96460604)	0.4323	0.983038	0	0.41144764 (0.02161173, 7.8332083)	0.5547	0.77373
X0f11831575a6c1deadf343a62cce43dd	p__Firmicutes; c__Clostridia; o__Clostridiales; f__[Tissierellaceae]; g__Finegoldia; s__.4	ASV	0	0.98834678 (0.83190061, 1.17421401)	0.8939	0.940507	0	0.94478395 (0.79304831, 1.12555151)	0.5249	0.694279	0	0.91784612 (0.74937387, 1.12419384)	0.4074	0.66108	0	1.06948377 (0.90508809, 1.26373946)	0.4302	0.655332	0	1.10368152 (0.94004766, 1.2957991)	0.2282	0.983038	0	1.11734572 (0.91141201, 1.36981019)	0.2857	0.77373
ab068376f4589fe7e0b4ad6fe07320c5	p__Firmicutes; c__Clostridia; o__Clostridiales; f__[Tissierellaceae]; g__Finegoldia; s__.5	ASV	0	0.95211603 (0.79893243, 1.13467033)	0.5835	0.758299	0	0.94982432 (0.79936102, 1.12860924)	0.5585	0.727032	0	0.87684555 (0.70938442, 1.08383846)	0.2242	0.500564	0	1.06780022 (0.9112683, 1.2512202)	0.4173	0.655332	0	1.09495873 (0.94153584, 1.27338181)	0.2389	0.983038	0	1.07361001 (0.88538639, 1.30184794)	0.4702	0.77373
X2e69c6c74bb42c21b8437f39a63f3294	p__Firmicutes; c__Clostridia; o__Clostridiales; f__[Tissierellaceae]; g__Anaerococcus; s__	ASV	0	1.26855028 (0.76772396, 2.09609168)	0.3532	0.562689	0	1.31060469 (0.8023863, 2.14072032)	0.2799	0.487348	0	1.4133207 (0.79810463, 2.50277386)	0.2354	0.500564	0	1.15982721 (0.83497725, 1.61106084)	0.3765	0.655332	0	1.13383578 (0.81281187, 1.58164961)	0.4595	0.983038	0	1.10348718 (0.78848996, 1.54432397)	0.5658	0.77373
X67293e81d9d9f1b50d70187d1889589e	p__Firmicutes; c__Clostridia; o__Clostridiales; f__[Tissierellaceae]; g__Anaerococcus; s__.1	ASV	0	1.14020683 (0.68052555, 1.91039354)	0.6183	0.784842	0	1.18405308 (0.72363107, 1.93742607)	0.5013	0.67999	0	1.31576926 (0.77045166, 2.24705693)	0.3149	0.570214	0	1.1521471 (0.84487235, 1.57117572)	0.3709	0.655332	0	1.12637471 (0.82311874, 1.54135717)	0.4571	0.983038	0	1.1009528 (0.80354275, 1.50844128)	0.5494	0.77373
ee2277e59a23384feb49d66aef8c822b	p__Firmicutes; c__Clostridia; o__Clostridiales; f__[Tissierellaceae]; g__Anaerococcus; s__.2	ASV	0	0.76721026 (0.29722657, 1.98034646)	0.5839	0.758299	0	0.63578192 (0.23154994, 1.74570829)	0.3795	0.574964	0	0.75847573 (0.25736083, 2.23532629)	0.6162	0.806871	0	1.15941129 (0.8521729, 1.57741995)	0.3464	0.655332	0	1.13490791 (0.83132835, 1.54934684)	0.4255	0.983038	0	1.11018524 (0.81434323, 1.51350343)	0.5086	0.77373
X5bd995cd9d00447bdb3747bb2ed01177	p__Firmicutes; c__Clostridia; o__Clostridiales; f__[Tissierellaceae]; g__Anaerococcus; s__.3	ASV	0	0.96189422 (0.38401976, 2.40935645)	0.9339	0.959503	0	1.01859268 (0.45739128, 2.26836647)	0.964	0.976407	0	1.01375172 (0.30755123, 3.34153295)	0.9821	0.996022	0	1.15192594 (0.84692219, 1.5667713)	0.3674	0.655332	0	1.12664861 (0.82519113, 1.53823404)	0.4529	0.983038	0	1.10029279 (0.80457637, 1.50469772)	0.5495	0.77373
a50d03999f360a3e966607e6d48db38c	p__Firmicutes; c__Clostridia; o__Clostridiales; f__[Tissierellaceae]; g__Anaerococcus; s__.4	ASV	0	1.26073145 (0.79677726, 1.99484081)	0.3224	0.54482	0	1.31252706 (0.83165359, 2.07144813)	0.2427	0.45695	0	0.85895466 (0.19658477, 3.75310408)	0.8399	0.918094	0	0.35436145 (0.0262552, 4.78274991)	0.4346	0.655332	0	1.05517008 (0.08420227, 13.22272975)	0.9668	0.983038	0	0.42030549 (0.01854757, 9.52451923)	0.5862	0.77373
X5892fc63d27c5ebacd1d7411062dfed2	p__Firmicutes; c__Clostridia; o__Clostridiales; f__[Tissierellaceae]; g__Anaerococcus; s__.5	ASV	0	1.29824193 (0.78228713, 2.15449294)	0.3125	0.537669	0	1.35942262 (0.82186504, 2.24858071)	0.2317	0.442592	0	0.86618517 (0.18321454, 4.09507222)	0.8562	0.920919	0	0.35436145 (0.0262552, 4.78274991)	0.4346	0.655332	0	1.05517008 (0.08420227, 13.22272975)	0.9668	0.983038	0	0.42030549 (0.01854757, 9.52451923)	0.5862	0.77373
f7d6b209de234883f318583fec63daec	p__Firmicutes; c__Clostridia; o__Clostridiales; f__[Tissierellaceae]; g__Anaerococcus; s__.6	ASV	0	1.28983064 (0.78536956, 2.11831875)	0.3147	0.539584	0	1.34887185 (0.82390312, 2.20833643)	0.2341	0.445016	0	0.86441749 (0.18597635, 4.01780971)	0.8526	0.920919	0	0.35436145 (0.0262552, 4.78274991)	0.4346	0.655332	0	1.05517008 (0.08420227, 13.22272975)	0.9668	0.983038	0	0.42030549 (0.01854757, 9.52451923)	0.5862	0.77373
X3a2b6252079d7c1bf170bc43bf2ea43f	p__Firmicutes; c__Clostridia; o__Clostridiales; f__[Tissierellaceae]; g__Anaerococcus; s__.7	ASV	0	0.96343485 (0.70344886, 1.31950844)	0.8164	0.886216	0	0.90593609 (0.64782815, 1.26687949)	0.5637	0.730326	0	1.05653037 (0.76259362, 1.46376313)	0.7409	0.862557	0	0.35333776 (0.02951713, 4.22966491)	0.4114	0.655332	0	0.82592978 (0.10638992, 6.41188596)	0.8549	0.983038	0	0.40988362 (0.02598778, 6.46475242)	0.5262	0.77373
X5a4ccd48984492eefa188fc96383221c	p__Firmicutes; c__Clostridia; o__Clostridiales; f__[Tissierellaceae]; g__Anaerococcus; s__.8	ASV	0	0.9427334 (0.6953071, 1.27820681)	0.7042	0.814273	0	0.86966377 (0.62097115, 1.21795527)	0.4164	0.601297	0	1.02007253 (0.74279318, 1.40085825)	0.9023	0.945553	0	0.35436145 (0.0262552, 4.78274991)	0.4346	0.655332	0	1.05517008 (0.08420227, 13.22272975)	0.9668	0.983038	0	0.42030549 (0.01854757, 9.52451923)	0.5862	0.77373
X34cfdebbf696c1f05d73f73aa05699be	p__Firmicutes; c__Clostridia; o__Clostridiales; f__[Tissierellaceae]; g__Anaerococcus; s__.9	ASV	0	0.96261082 (0.69418481, 1.33483128)	0.8193	0.887026	0	0.90320952 (0.6374939, 1.2796788)	0.5669	0.730326	0	1.05936793 (0.7547547, 1.48692074)	0.7388	0.862557	0	0.35436145 (0.0262552, 4.78274991)	0.4346	0.655332	0	1.05517008 (0.08420227, 13.22272975)	0.9668	0.983038	0	0.42030549 (0.01854757, 9.52451923)	0.5862	0.77373
a7be39f077f87c4eb9ca657f7207aed1	p__Firmicutes; c__Clostridia; o__Clostridiales; f__[Tissierellaceae]; g__Anaerococcus; s__.10	ASV	0	0.96257043 (0.69372085, 1.33561193)	0.8194	0.887026	0	0.90307362 (0.6369775, 1.28033087)	0.567	0.730326	0	1.05951264 (0.75436132, 1.4881026)	0.7387	0.862557	0	0.35436145 (0.0262552, 4.78274991)	0.4346	0.655332	0	1.05517008 (0.08420227, 13.22272975)	0.9668	0.983038	0	0.42030549 (0.01854757, 9.52451923)	0.5862	0.77373
X9686ccea589d26dc2fc038533b9dfb29	p__Firmicutes; c__Clostridia; o__Clostridiales; f__[Tissierellaceae]; g__Anaerococcus; s__.11	ASV	0	0.80080202 (0.56971894, 1.12561445)	0.201	0.395468	0	0.76795229 (0.5469367, 1.07827967)	0.1273	0.27373	0	0.80399405 (0.52138638, 1.23978388)	0.3235	0.577312	0	1.00513567 (0.75412074, 1.33970288)	0.9721	0.990165	0	1.05361654 (0.7930401, 1.39981297)	0.7186	0.983038	0	0.99407368 (0.74631913, 1.32407497)	0.9676	0.977208
X45fccdfae319993df9f9e714dcd62704	p__Firmicutes; c__Clostridia; o__Clostridiales; f__[Tissierellaceae]; g__Anaerococcus; s__.12	ASV	0	0.78685363 (0.55795253, 1.10966183)	0.1717	0.357481	0	0.75460728 (0.53609296, 1.0621892)	0.1065	0.240849	0	0.78023587 (0.49943785, 1.21890645)	0.2756	0.538206	0	1.00423993 (0.73148236, 1.37870424)	0.9791	0.990165	0	1.05930529 (0.77465955, 1.44854304)	0.7182	0.983038	0	0.99268692 (0.72392774, 1.36122331)	0.9637	0.977208
X7d030288034ddead0429cf481d6df939	p__Firmicutes; c__Clostridia; o__Clostridiales; f__[Tissierellaceae]; g__Anaerococcus; s__.13	ASV	0	0.79940865 (0.56662003, 1.12783551)	0.2023	0.397033	0	0.76632752 (0.54376566, 1.07998338)	0.1284	0.275343	0	0.80289551 (0.51834945, 1.24364211)	0.3254	0.579389	0	1.00450007 (0.73736657, 1.36841083)	0.9773	0.990165	0	1.05781239 (0.77942901, 1.43562407)	0.7183	0.983038	0	0.99306367 (0.729734, 1.3514177)	0.9647	0.977208
e6f791e101fa509573cbc4e7dfac2099	p__Firmicutes; c__Clostridia; o__Clostridiales; f__[Tissierellaceae]; g__Anaerococcus; s__.14	ASV	0	165.64245546 (0.67651221, 40557.17348215)	0.0686	0.18426	0	428.99474872 (2.38798313, 77067.75316997)	0.0221	0.0682067	0	30.21919822 (0.09015009, 10129.77340847)	0.2506	0.500564	0	0.37181535 (0.02850864, 4.84928896)	0.4502	0.658564	0	0.78378634 (0.16880006, 3.63934142)	0.7558	0.983038	0	0.46194011 (0.02685265, 7.94665112)	0.5947	0.773926
b89489a2a4ea2607962ca98162f3aefd	p__Firmicutes; c__Clostridia; o__Clostridiales; f__[Tissierellaceae]; g__Anaerococcus; s__.15	ASV	0	165.64245546 (0.67651221, 40557.17348215)	0.0686	0.18426	0	428.99474872 (2.38798313, 77067.75316997)	0.0221	0.0682067	0	30.21919822 (0.09015009, 10129.77340847)	0.2506	0.500564	0	0.37144974 (0.02860669, 4.82316979)	0.449	0.658032	0	0.78325589 (0.166168, 3.69198517)	0.7575	0.983038	0	0.46022051 (0.02707372, 7.82319318)	0.5914	0.773926
d0de286168c128bd55cca046ec1db984	p__Firmicutes; c__Clostridia; o__Clostridiales; f__[Tissierellaceae]; g__Anaerococcus; s__.16	ASV	0	1.26989853 (0.80509111, 2.00305563)	0.3041	0.530658	0	1.27517042 (0.80126522, 2.02936502)	0.3052	0.505668	0	1.33719639 (0.83101539, 2.15169803)	0.2312	0.500564	0	0.35436145 (0.0262552, 4.78274991)	0.4346	0.655332	0	1.05517008 (0.08420227, 13.22272975)	0.9668	0.983038	0	0.42030549 (0.01854757, 9.52451923)	0.5862	0.77373
X60e86ace39e7fb0d9f210772489a25cb	p__Firmicutes; c__Clostridia; o__Clostridiales; f__[Tissierellaceae]; g__Anaerococcus; s__.17	ASV	0	1.26199682 (0.80856279, 1.96971217)	0.3056	0.530921	0	1.26675337 (0.80459559, 1.99437348)	0.3072	0.507913	0	1.32767303 (0.8342003, 2.11306047)	0.2319	0.500564	0	0.35436145 (0.0262552, 4.78274991)	0.4346	0.655332	0	1.05517008 (0.08420227, 13.22272975)	0.9668	0.983038	0	0.42030549 (0.01854757, 9.52451923)	0.5862	0.77373
X6f929555cdd02e179f52397adb5863e6	p__Firmicutes; c__Clostridia; o__Clostridiales; f__[Tissierellaceae]; g__Anaerococcus; s__.18	ASV	0	1.29360919 (0.79513941, 2.10456772)	0.2998	0.528012	0	1.30052938 (0.79177429, 2.13618537)	0.2993	0.501168	0	1.3656772 (0.82184002, 2.2693884)	0.2291	0.500564	0	0.35436145 (0.0262552, 4.78274991)	0.4346	0.655332	0	1.05517008 (0.08420227, 13.22272975)	0.9668	0.983038	0	0.42030549 (0.01854757, 9.52451923)	0.5862	0.77373
X3be47b8f48a5dd323507e2f36d43c6fd	p__Firmicutes; c__Clostridia; o__Clostridiales; f__[Tissierellaceae]; g__Anaerococcus; s__.19	ASV	0	1.29567873 (0.79430237, 2.11353187)	0.2995	0.528012	0	1.3027499 (0.79097988, 2.14563902)	0.2988	0.501168	0	1.36815642 (0.82106511, 2.27978508)	0.2289	0.500564	0	0.35436145 (0.0262552, 4.78274991)	0.4346	0.655332	0	1.05517008 (0.08420227, 13.22272975)	0.9668	0.983038	0	0.42030549 (0.01854757, 9.52451923)	0.5862	0.77373
X5be54d8fac595ab8c60920559c2d3ce0	p__Firmicutes; c__Clostridia; o__Clostridiales; f__[Tissierellaceae]; g__Anaerococcus; s__.20	ASV	0	1.56905636 (0.55326555, 4.44983042)	0.397	0.612298	0	1.22624262 (0.43443215, 3.46123319)	0.7001	0.826174	0	1.64452289 (0.5417878, 4.99172465)	0.3799	0.633435	2	2.0483113 (1.41612289, 2.96272252)	0.0001	0.0262333	8	2.00252195 (1.39574302, 2.87308917)	0.0002	0.0262333	0	1.30888283 (0.89502673, 1.91410401)	0.1651	0.77373
c5c5f7fbc71f8c284bd4ea085187ac6d	p__Firmicutes; c__Clostridia; o__Clostridiales; f__[Tissierellaceae]; g__Anaerococcus; s__.21	ASV	0	1.52769745 (0.72384355, 3.22425957)	0.2662	0.489444	0	1.55805122 (0.72671812, 3.34039228)	0.2544	0.471274	0	1.64019794 (0.75375162, 3.5691456)	0.2123	0.500564	0	2.13316447 (1.36976785, 3.32201597)	0.0008	0.0665923	0	2.19146944 (1.41811091, 3.38657454)	0.0004	0.0262333	0	1.47471235 (0.98016886, 2.21877741)	0.0623	0.77373
c897d6817f84e164314784b4c7f8937a	p__Firmicutes; c__Clostridia; o__Clostridiales; f__[Tissierellaceae]; g__Anaerococcus; s__.22	ASV	0	0.61784094 (0.2098472, 1.81907325)	0.3821	0.601067	0	0.60493796 (0.23626833, 1.5488743)	0.2947	0.498546	0	0.58858715 (0.15743229, 2.20053233)	0.4308	0.691918	0	0.35436145 (0.0262552, 4.78274991)	0.4346	0.655332	0	1.05517008 (0.08420227, 13.22272975)	0.9668	0.983038	0	0.42030549 (0.01854757, 9.52451923)	0.5862	0.77373
d344c5e13bf0634e89c94f913a7f682b	p__Firmicutes; c__Clostridia; o__Clostridiales; f__[Tissierellaceae]; g__Anaerococcus; s__.23	ASV	0	0.97926541 (0.59806176, 1.6034477)	0.9336	0.959503	0	0.92225648 (0.56416894, 1.50762823)	0.7469	0.851122	0	1.05602343 (0.61414908, 1.81582211)	0.8437	0.919656	0	0.35436145 (0.0262552, 4.78274991)	0.4346	0.655332	0	1.05517008 (0.08420227, 13.22272975)	0.9668	0.983038	0	0.42030549 (0.01854757, 9.52451923)	0.5862	0.77373
X076b48dd8ecf759505cb7a3a9af00c7d	p__Firmicutes; c__Clostridia; o__Clostridiales; f__[Tissierellaceae]; g__Anaerococcus; s__.24	ASV	0	1.01327142 (0.59926072, 1.7133093)	0.9608	0.97442	0	0.95098607 (0.56221877, 1.60858113)	0.8513	0.905369	0	1.11511252 (0.61799261, 2.01212103)	0.7175	0.850102	0	0.35436145 (0.0262552, 4.78274991)	0.4346	0.655332	0	1.05517008 (0.08420227, 13.22272975)	0.9668	0.983038	0	0.42030549 (0.01854757, 9.52451923)	0.5862	0.77373
X3a73679d3c40fcb7dc3f4794885506d5	p__Firmicutes; c__Clostridia; o__Clostridiales; f__[Tissierellaceae]; g__Anaerococcus; s__.25	ASV	0	0.59319919 (0.18359833, 1.91660396)	0.3828	0.601067	0	0.5803848 (0.20833426, 1.61685603)	0.298	0.501124	0	0.55902225 (0.13381232, 2.33540431)	0.4253	0.684481	0	0.35436145 (0.0262552, 4.78274991)	0.4346	0.655332	0	1.05517008 (0.08420227, 13.22272975)	0.9668	0.983038	0	0.42030549 (0.01854757, 9.52451923)	0.5862	0.77373
X7e1884f01efa0b11ae0e1e91eb39555e	p__Firmicutes; c__Clostridia; o__Clostridiales; f__[Tissierellaceae]; g__Anaerococcus; s__.26	ASV	0	1.14609419 (0.69984361, 1.87689348)	0.5879	0.760982	0	1.0609715 (0.64146704, 1.75482208)	0.8177	0.891316	0	1.2142396 (0.7248725, 2.03398227)	0.4608	0.72241	2	2.02886589 (1.41119307, 2.9168913)	0.0001	0.0262333	8	1.99947507 (1.39359176, 2.86877454)	0.0002	0.0262333	5	1.46426197 (1.08067883, 1.98399657)	0.0139	0.575753
a3beadb065e894a952eb7a87a16f01c5	p__Firmicutes; c__Clostridia; o__Clostridiales; f__[Tissierellaceae]; g__Anaerococcus; s__.27	ASV	0	165.64245546 (0.67651221, 40557.17348215)	0.0686	0.18426	0	428.99474872 (2.38798313, 77067.75316997)	0.0221	0.0682067	0	30.21919822 (0.09015009, 10129.77340847)	0.2506	0.500564	0	1.03077361 (0.68268071, 1.55635603)	0.8854	0.953546	0	1.09600242 (0.73355213, 1.63754049)	0.6545	0.983038	0	0.92566162 (0.60476787, 1.41682366)	0.7221	0.835864
X340e1ab3714d1048cdbbe99497b6d8b5	p__Firmicutes; c__Clostridia; o__Clostridiales; f__[Tissierellaceae]; g__Anaerococcus; s__.28	ASV	0	3.73655568 (1.13032235, 12.35209442)	0.0307	0.18426	0	3.33790934 (1.05993478, 10.51162673)	0.0395	0.107566	0	3.97030113 (1.08009269, 14.59438739)	0.0379	0.500564	4	2.35794171 (1.53843853, 3.61398197)	0.0001	0.0262333	8	2.29101362 (1.49409249, 3.51299765)	0.0001	0.0262333	50	1.6649438 (1.15325777, 2.40365851)	0.0065	0.460092
b20ffdc5a42706d97a466f2c85eee58d	p__Firmicutes; c__Clostridia; o__Clostridiales; f__[Tissierellaceae]; g__Anaerococcus; s__.29	ASV	0	0.90186682 (0.67436217, 1.20612306)	0.4862	0.677238	0	0.93648315 (0.70084694, 1.25134411)	0.6572	0.794495	0	0.85226362 (0.63163727, 1.14995318)	0.2956	0.561926	0	0.97238942 (0.4921783, 1.92113548)	0.9358	0.978995	0	1.13044863 (0.58312789, 2.1914817)	0.7166	0.983038	0	0.96489723 (0.49444556, 1.882971)	0.9166	0.968697
ec2bf44b867ecdf67765ca75f00ec433	p__Firmicutes; c__Clostridia; o__Clostridiales; f__[Tissierellaceae]; g__Anaerococcus; s__.30	ASV	0	0.85001837 (0.61090219, 1.18272819)	0.3349	0.549096	0	0.8960983 (0.64482919, 1.24527885)	0.5135	0.689632	0	0.82687886 (0.58500479, 1.16875736)	0.2816	0.54586	0	0.35436145 (0.0262552, 4.78274991)	0.4346	0.655332	0	1.05517008 (0.08420227, 13.22272975)	0.9668	0.983038	0	0.42030549 (0.01854757, 9.52451923)	0.5862	0.77373
X785638c595c30f732d0121247d69c7d3	p__Firmicutes; c__Clostridia; o__Clostridiales; f__[Tissierellaceae]; g__Anaerococcus; s__.31	ASV	0	165.64245546 (0.67651221, 40557.17348215)	0.0686	0.18426	0	428.99474872 (2.38798313, 77067.75316997)	0.0221	0.0682067	0	30.21919822 (0.09015009, 10129.77340847)	0.2506	0.500564	0	0.30365897 (0.02686093, 3.43282112)	0.3354	0.655332	0	0.51993579 (0.14601361, 1.85142487)	0.3128	0.983038	0	0.3378584 (0.02476863, 4.60858341)	0.4157	0.77373
X7f985845c5dfac4e3c133a9518dcb0a6	p__Firmicutes; c__Clostridia; o__Clostridiales; f__[Tissierellaceae]; g__Anaerococcus; s__.32	ASV	0	165.64245546 (0.67651221, 40557.17348215)	0.0686	0.18426	0	428.99474872 (2.38798313, 77067.75316997)	0.0221	0.0682067	0	30.21919822 (0.09015009, 10129.77340847)	0.2506	0.500564	0	0.30213402 (0.02754003, 3.3146282)	0.3274	0.655332	0	0.50793022 (0.14186268, 1.81861162)	0.2979	0.983038	0	0.33313812 (0.0261746, 4.24002763)	0.397	0.77373
c9562f8b9ad8106f9d5103940d0c2b39	p__Firmicutes; c__Clostridia; o__Clostridiales; f__[Tissierellaceae]; g__Anaerococcus; s__.33	ASV	0	0.86997616 (0.62293834, 1.21498144)	0.4137	0.617345	0	0.90680463 (0.64931018, 1.26641268)	0.5659	0.730326	0	0.89363111 (0.63085469, 1.2658645)	0.5267	0.764268	0	0.35436145 (0.0262552, 4.78274991)	0.4346	0.655332	0	1.05517008 (0.08420227, 13.22272975)	0.9668	0.983038	0	0.42030549 (0.01854757, 9.52451923)	0.5862	0.77373
X93d7a32739065b6ea8eb0108e89c969b	p__Firmicutes; c__Clostridia; o__Clostridiales; f__[Tissierellaceae]; g__Anaerococcus; s__.34	ASV	0	0.87462159 (0.64085467, 1.19366053)	0.3985	0.612298	0	0.90883531 (0.66586592, 1.24046238)	0.547	0.715098	0	0.89667114 (0.64849263, 1.23982771)	0.5094	0.759329	0	0.86123006 (0.46923079, 1.58070876)	0.6297	0.81913	0	0.97149167 (0.5469116, 1.72568302)	0.9214	0.983038	0	0.94146506 (0.49500703, 1.79059367)	0.8541	0.92079
X534823b85788832884d7b6f5ffb1f000	p__Firmicutes; c__Clostridia; o__Clostridiales; f__[Tissierellaceae]; g__Anaerococcus; s__.35	ASV	0	0.80228023 (0.57542137, 1.11857781)	0.1939	0.385352	0	0.77004199 (0.55293127, 1.07240211)	0.122	0.265967	0	0.80359936 (0.52571278, 1.22837404)	0.3125	0.570214	0	1.00253086 (0.75497687, 1.33125684)	0.9861	0.991138	0	1.04954098 (0.79278719, 1.3894476)	0.7355	0.983038	0	0.99037785 (0.74616829, 1.31451348)	0.9466	0.977208
af74a8260f7fa86d60692abc4c42c593	p__Firmicutes; c__Clostridia; o__Clostridiales; f__[Tissierellaceae]; g__Anaerococcus; s__.36	ASV	0	0.76874002 (0.53925241, 1.09588981)	0.146	0.321854	0	0.69865099 (0.47995212, 1.01700395)	0.0612	0.155872	0	0.80642173 (0.53335228, 1.21929921)	0.3077	0.570214	0	1.03598739 (0.88108681, 1.21812046)	0.6687	0.854329	0	1.00302749 (0.85400404, 1.17805549)	0.9706	0.985629	0	1.15536592 (0.94341541, 1.41493387)	0.1625	0.77373
X5b6f3412abdaa2f8527a96c86089034a	p__Firmicutes; c__Clostridia; o__Clostridiales; f__[Tissierellaceae]; g__Anaerococcus; s__.37	ASV	0	0.82431833 (0.62548901, 1.08635118)	0.1701	0.356034	0	0.81466431 (0.61371328, 1.08141369)	0.1561	0.319924	0	0.83855022 (0.61680258, 1.14001869)	0.2611	0.516296	0	0.99309499 (0.79799707, 1.23589133)	0.9505	0.986865	0	0.95487971 (0.75701938, 1.20445432)	0.6967	0.983038	0	1.13963594 (0.90260599, 1.43891143)	0.2719	0.77373
X96d21f7aac9968c22e796fa85fb74503	p__Firmicutes; c__Clostridia; o__Clostridiales; f__[Tissierellaceae]; g__Anaerococcus; s__.38	ASV	0	0.84546711 (0.66463715, 1.07549605)	0.1716	0.357481	0	0.81015571 (0.62557817, 1.04919307)	0.1105	0.246356	0	0.89399186 (0.69449352, 1.15079755)	0.3844	0.637158	0	1.05398585 (0.91631777, 1.21233725)	0.4616	0.670257	0	1.02498611 (0.891772, 1.17809992)	0.7283	0.983038	0	1.20651736 (1.01085869, 1.4400471)	0.0376	0.77373
X585f62ec4531902ce9f6e69a9f4f2e61	p__Firmicutes; c__Clostridia; o__Clostridiales; f__[Tissierellaceae]; g__Anaerococcus; s__.39	ASV	0	0.89111475 (0.7123476, 1.11474439)	0.3129	0.537669	0	0.88222211 (0.70306951, 1.10702545)	0.2792	0.487348	0	0.87204929 (0.67042758, 1.13430592)	0.3075	0.570214	0	1.00556493 (0.84679389, 1.19410502)	0.9495	0.986865	0	0.98189075 (0.8230131, 1.17143875)	0.8392	0.983038	0	1.17064958 (0.96779581, 1.41602229)	0.1046	0.77373
X5868f3fb84dc817421bcc62e6655b426	p__Firmicutes; c__Clostridia; o__Clostridiales; f__[Tissierellaceae]; g__Anaerococcus; s__.40	ASV	0	2.41006837 (0.60366163, 9.62199555)	0.213	0.41187	0	2.85179057 (0.7322188, 11.10693894)	0.1309	0.276931	0	1.56150061 (0.37503617, 6.50146402)	0.5403	0.766051	0	0.87286651 (0.60250467, 1.2645478)	0.4722	0.679381	0	0.90755627 (0.66732804, 1.23426312)	0.5364	0.983038	0	0.91296334 (0.61488462, 1.3555422)	0.6516	0.811407
X6055ea26c8a8a29e39fe06a708a9a498	p__Firmicutes; c__Clostridia; o__Clostridiales; f__[Tissierellaceae]; g__Anaerococcus; s__.41	ASV	0	1.37454461 (0.73522127, 2.56980172)	0.319	0.542231	0	1.1687208 (0.6200804, 2.20279225)	0.6297	0.769525	0	1.43658829 (0.75168511, 2.74554583)	0.273	0.534455	0	1.00047882 (0.78693753, 1.27196611)	0.9969	0.998168	0	0.98224976 (0.78268366, 1.23270057)	0.8772	0.983038	0	0.97421394 (0.71375156, 1.3297243)	0.8693	0.93207
X64087da6ebd0b650022f472e1d9238bb	p__Firmicutes; c__Clostridia; o__Clostridiales; f__[Tissierellaceae]; g__Anaerococcus; s__.42	ASV	0	1.86931003 (0.9977279, 3.50227752)	0.0508	0.18426	0	1.7382774 (0.9468529, 3.19121197)	0.0745	0.182653	0	1.94943695 (0.99677118, 3.81261467)	0.0511	0.500564	0	1.02507145 (0.77940835, 1.34816554)	0.8594	0.953546	0	0.92985046 (0.7036013, 1.22885202)	0.6091	0.983038	0	1.055053 (0.73355627, 1.51745255)	0.7726	0.855185
X0f87e08d4406d0cb1bb7a572c2dc2064	p__Firmicutes; c__Clostridia; o__Clostridiales; f__[Tissierellaceae]; g__Anaerococcus; s__.43	ASV	0	165.64245546 (0.67651221, 40557.17348215)	0.0686	0.18426	0	428.99474872 (2.38798313, 77067.75316997)	0.0221	0.0682067	0	30.21919822 (0.09015009, 10129.77340847)	0.2506	0.500564	0	0.84686554 (0.54519675, 1.31545401)	0.4595	0.669314	0	0.89101373 (0.62001602, 1.2804596)	0.5328	0.983038	0	0.89543385 (0.56169547, 1.42746704)	0.6425	0.803115
X8ffc979f5456125b4c18d8e892853bb5	p__Firmicutes; c__Clostridia; o__Clostridiales; f__[Tissierellaceae]; g__Anaerococcus; s__.44	ASV	0	0.71284038 (0.26568186, 1.91259357)	0.5014	0.690551	0	0.59445014 (0.19616999, 1.80135076)	0.3578	0.551054	0	0.68240496 (0.23673417, 1.96708626)	0.4793	0.738581	0	0.97194466 (0.63911307, 1.47810533)	0.8942	0.953546	0	0.86603441 (0.55667031, 1.34732458)	0.5236	0.983038	0	1.21402005 (0.78470868, 1.87820618)	0.3837	0.77373
X6cf1ca3429347507f20a49d4f9aeb78b	p__Firmicutes; c__Clostridia; o__Clostridiales; f__[Tissierellaceae]; g__Anaerococcus; s__.45	ASV	0	0.82404817 (0.32538007, 2.08696056)	0.6831	0.812918	0	0.82804653 (0.37059015, 1.85018693)	0.6455	0.782756	0	0.74023266 (0.22306484, 2.45643542)	0.6231	0.808004	0	0.97194466 (0.63911307, 1.47810533)	0.8942	0.953546	0	0.86603441 (0.55667031, 1.34732458)	0.5236	0.983038	0	1.21402005 (0.78470868, 1.87820618)	0.3837	0.77373
X3ee6ffb0fdae4dc1c469574ab34ed60a	p__Firmicutes; c__Clostridia; o__Clostridiales; f__[Tissierellaceae]; g__Anaerococcus; s__.46	ASV	0	0.82316778 (0.32151879, 2.10751348)	0.685	0.812918	0	0.82727287 (0.36672982, 1.86617055)	0.6478	0.784336	0	0.73764231 (0.21934233, 2.48067108)	0.6229	0.808004	0	0.97228529 (0.64109768, 1.47456265)	0.8948	0.953546	0	0.86689033 (0.55880694, 1.34482734)	0.5237	0.983038	0	1.212538 (0.78594756, 1.87066985)	0.3837	0.77373
c17b05739d4a40b991fc019a88699938	p__Firmicutes; c__Clostridia; o__Clostridiales; f__[Tissierellaceae]; g__Anaerococcus; s__.47	ASV	0	0.82448628 (0.32723675, 2.07732663)	0.6823	0.812918	0	0.82843478 (0.37244536, 1.84269763)	0.6445	0.782749	0	0.74147696 (0.22485848, 2.44504046)	0.6232	0.808004	0	0.97617878 (0.66500449, 1.43296028)	0.902	0.955416	0	0.87707609 (0.58479955, 1.31542931)	0.5259	0.983038	0	1.19503386 (0.80078836, 1.78337499)	0.383	0.77373
e763f50ba08e34ab4f365015e8e92da7	p__Firmicutes; c__Clostridia; o__Clostridiales; f__[Tissierellaceae]; g__Anaerococcus; s__.48	ASV	0	165.64245546 (0.67651221, 40557.17348215)	0.0686	0.18426	0	428.99474872 (2.38798313, 77067.75316997)	0.0221	0.0682067	0	30.21919822 (0.09015009, 10129.77340847)	0.2506	0.500564	0	1.22090875 (0.79663894, 1.87113398)	0.3595	0.655332	0	1.2153544 (0.79733575, 1.85252741)	0.3645	0.983038	0	1.21230222 (0.81566722, 1.80180916)	0.341	0.77373
f6771e5d461744a3891de9c650627712	p__Firmicutes; c__Clostridia; o__Clostridiales; f__[Tissierellaceae]; g__Anaerococcus; s__.49	ASV	0	165.64245546 (0.67651221, 40557.17348215)	0.0686	0.18426	0	428.99474872 (2.38798313, 77067.75316997)	0.0221	0.0682067	0	30.21919822 (0.09015009, 10129.77340847)	0.2506	0.500564	0	1.21569019 (0.80222487, 1.84225481)	0.3571	0.655332	0	1.20950886 (0.80221835, 1.82358292)	0.3639	0.983038	0	1.20671163 (0.8205988, 1.77450048)	0.3396	0.77373
bfff79817f4559fea8c9eacb81f9aab1	p__Firmicutes; c__Clostridia; o__Clostridiales; f__[Tissierellaceae]; g__Anaerococcus; s__.50	ASV	0	165.64245546 (0.67651221, 40557.17348215)	0.0686	0.18426	0	428.99474872 (2.38798313, 77067.75316997)	0.0221	0.0682067	0	30.21919822 (0.09015009, 10129.77340847)	0.2506	0.500564	0	1.22347898 (0.79386514, 1.88558577)	0.3607	0.655332	0	1.2182543 (0.7949222, 1.86702992)	0.3648	0.983038	0	1.21507234 (0.81321986, 1.81550017)	0.3417	0.77373
X7454176acfb42963b838713f7432b5ad	p__Firmicutes; c__Clostridia; o__Clostridiales; f__[Tissierellaceae]; g__Anaerococcus; s__.51	ASV	0	0.78305088 (0.22587352, 2.71465507)	0.6998	0.813505	0	0.61309181 (0.18269114, 2.05747012)	0.4283	0.609534	0	0.745853 (0.19469909, 2.85721263)	0.6687	0.818456	0	1.2281598 (0.78877373, 1.91230567)	0.363	0.655332	0	1.22357213 (0.79051073, 1.89387532)	0.3653	0.983038	0	1.22014651 (0.80873009, 1.8408583)	0.343	0.77373
X9b520c0d8cdf49b709888f1057c32051	p__Firmicutes; c__Clostridia; o__Clostridiales; f__[Tissierellaceae]; g__Anaerococcus; s__.52	ASV	0	1.10441471 (0.28735838, 4.24463642)	0.885	0.93239	0	1.11695186 (0.34344949, 3.63250341)	0.8542	0.906005	0	0.80469227 (0.1531883, 4.22701779)	0.7974	0.890675	0	0.97423549 (0.65277892, 1.45399119)	0.8983	0.954065	0	0.87189577 (0.57144852, 1.33030748)	0.5248	0.983038	0	1.20390581 (0.79321769, 1.82722754)	0.3833	0.77373
X9611c121ac8c3008da8f48d40fd36350	p__Firmicutes; c__Clostridia; o__Clostridiales; f__[Tissierellaceae]; g__Anaerococcus; s__.53	ASV	0	0.71662819 (0.43802734, 1.17242901)	0.1846	0.370613	0	0.77105725 (0.47588017, 1.24932561)	0.291	0.498546	0	0.71215611 (0.42461048, 1.19442725)	0.1982	0.500564	0	0.95417614 (0.71499843, 1.27336238)	0.75	0.920827	0	0.93182078 (0.70755429, 1.2271708)	0.6152	0.983038	0	0.45831508 (0.03878394, 5.41597093)	0.5358	0.77373
X935c989bf68e1fd0bb1d502e3b7d3a75	p__Firmicutes; c__Clostridia; o__Clostridiales; f__[Tissierellaceae]; g__Anaerococcus; s__.54	ASV	0	165.64245546 (0.67651221, 40557.17348215)	0.0686	0.18426	0	428.99474872 (2.38798313, 77067.75316997)	0.0221	0.0682067	0	30.21919822 (0.09015009, 10129.77340847)	0.2506	0.500564	0	0.96206681 (0.58745751, 1.57555658)	0.8779	0.953546	0	0.84316546 (0.50218882, 1.41565875)	0.5188	0.983038	0	1.25428624 (0.75204093, 2.09195259)	0.3853	0.77373
a1d59927911e3271eaa73eea412976b1	p__Firmicutes; c__Clostridia; o__Clostridiales; f__[Tissierellaceae]; g__Anaerococcus; s__.55	ASV	21	0.75698994 (0.53705156, 1.06699955)	0.1119	0.258127	0	0.8562547 (0.62940173, 1.16487145)	0.3231	0.511629	0	0.75552444 (0.52727453, 1.08258061)	0.1266	0.500564	0	0.35436145 (0.0262552, 4.78274991)	0.4346	0.655332	0	1.05517008 (0.08420227, 13.22272975)	0.9668	0.983038	0	0.42030549 (0.01854757, 9.52451923)	0.5862	0.77373
X785ecfcd46ba5f3289e2db803d76797b	p__Firmicutes; c__Clostridia; o__Clostridiales; f__[Tissierellaceae]; g__Anaerococcus; s__.56	ASV	0	0.77408343 (0.53487171, 1.12027828)	0.1745	0.36045	0	0.81557946 (0.56717207, 1.17278316)	0.2713	0.484348	0	0.77266344 (0.52489492, 1.13738725)	0.1911	0.500564	0	0.35333776 (0.02951713, 4.22966491)	0.4114	0.655332	0	0.82592978 (0.10638992, 6.41188596)	0.8549	0.983038	0	0.40988362 (0.02598778, 6.46475242)	0.5262	0.77373
X33e2f12cdcf083edec2fc5d7f53d25ec	p__Firmicutes; c__Clostridia; o__Clostridiales; f__[Tissierellaceae]; g__Anaerococcus; s__.57	ASV	0	0.7863275 (0.55662149, 1.11082836)	0.1727	0.358615	0	0.82523767 (0.5875798, 1.1590208)	0.2677	0.483211	0	0.78539239 (0.54737298, 1.12691205)	0.1897	0.500564	0	0.35436145 (0.0262552, 4.78274991)	0.4346	0.655332	0	1.05517008 (0.08420227, 13.22272975)	0.9668	0.983038	0	0.42030549 (0.01854757, 9.52451923)	0.5862	0.77373
X263628778e64bc694237e36b3a3eb0e6	p__Firmicutes; c__Clostridia; o__Clostridiales; f__[Tissierellaceae]; g__Anaerococcus; s__.58	ASV	0	1.03622419 (0.31060905, 3.45695194)	0.9538	0.96982	0	1.04402262 (0.36447966, 2.99051868)	0.936	0.955206	0	0.79853244 (0.17855707, 3.57114991)	0.7685	0.877808	0	0.97990643 (0.69037521, 1.39086195)	0.9096	0.960879	0	0.88764211 (0.61290054, 1.28554059)	0.5282	0.983038	0	1.17712811 (0.81638439, 1.69727718)	0.3824	0.77373
X12e1cf46686e906a5ef7227210427d02	p__Firmicutes; c__Clostridia; o__Clostridiales; f__[Tissierellaceae]; g__Anaerococcus; s__.59	ASV	0	0.71223155 (0.43096833, 1.17705582)	0.1855	0.371472	0	0.76771356 (0.46919331, 1.25616479)	0.2927	0.498546	0	0.70746885 (0.41729179, 1.19942973)	0.1988	0.500564	0	0.98840619 (0.74114344, 1.31816155)	0.9367	0.978995	0	0.96861179 (0.73642398, 1.27400632)	0.8196	0.983038	0	0.41786789 (0.02247767, 7.76831236)	0.5584	0.77373
X3d767b431b0add6e1c7d1d5d8cfe6ab0	p__Firmicutes; c__Clostridia; o__Clostridiales; f__[Tissierellaceae]; g__Anaerococcus; s__.60	ASV	2	0.63914135 (0.3834688, 1.06528006)	0.0859	0.222638	0	0.63552184 (0.37323398, 1.08213089)	0.0951	0.224756	0	0.63198086 (0.36511156, 1.09391168)	0.1011	0.500564	0	0.95685857 (0.72691894, 1.2595329)	0.7531	0.923193	0	0.93480042 (0.71880392, 1.21570266)	0.615	0.983038	0	0.4639932 (0.03769526, 5.71131981)	0.5488	0.77373
X333b82d800be8017c92eee9737ab2409	p__Firmicutes; c__Clostridia; o__Clostridiales; f__[Tissierellaceae]; g__Anaerococcus; s__.61	ASV	0	0.72658771 (0.16943682, 3.11579098)	0.6672	0.807825	0	0.56848497 (0.12439209, 2.59803626)	0.4663	0.642694	0	0.63173198 (0.13723358, 2.90807312)	0.5555	0.776674	0	0.89056013 (0.6173753, 1.2846276)	0.5352	0.733802	0	0.8009979 (0.55064839, 1.16516756)	0.2458	0.983038	0	1.07565275 (0.73781391, 1.5681852)	0.7046	0.835864
ac0308d7b0e9b83eedff8c0eefe98ec0	p__Firmicutes; c__Clostridia; o__Clostridiales; f__[Tissierellaceae]; g__Anaerococcus; s__.62	ASV	0	1.19514984 (0.82756589, 1.72600534)	0.3418	0.555102	0	1.23154826 (0.85394408, 1.77612462)	0.2649	0.48147	0	0.85155554 (0.22882772, 3.16896422)	0.8106	0.897246	0	1.196439 (0.8586868, 1.66704119)	0.2893	0.655332	0	1.15615143 (0.8410549, 1.58929711)	0.3715	0.983038	0	1.23349277 (0.87128196, 1.74628248)	0.2368	0.77373
X43cb087d4ba81bc8de47e9675023a687	p__Firmicutes; c__Clostridia; o__Clostridiales; f__[Tissierellaceae]; g__Anaerococcus; s__.63	ASV	0	1.20657644 (0.82161494, 1.77190873)	0.3382	0.553354	0	1.24556055 (0.84949919, 1.8262773)	0.2607	0.476754	0	0.85223148 (0.22212676, 3.26974792)	0.8157	0.9002	0	1.21041655 (0.84746587, 1.72881089)	0.2937	0.655332	0	1.16841019 (0.83047041, 1.64386635)	0.3716	0.983038	0	1.25112961 (0.86149072, 1.81699614)	0.2393	0.77373
X524ab62ceeda34ceddf09e12873de2b1	p__Firmicutes; c__Clostridia; o__Clostridiales; f__[Tissierellaceae]; g__Anaerococcus; s__.64	ASV	0	165.64245546 (0.67651221, 40557.17348215)	0.0686	0.18426	0	428.99474872 (2.38798313, 77067.75316997)	0.0221	0.0682067	0	30.21919822 (0.09015009, 10129.77340847)	0.2506	0.500564	0	1.21345673 (0.84499748, 1.74258179)	0.2947	0.655332	0	1.17110346 (0.82817203, 1.65603675)	0.3716	0.983038	0	1.25499042 (0.85934294, 1.83279674)	0.2398	0.77373
X89f12d271a3a95197ba2292de3f8bb66	p__Firmicutes; c__Clostridia; o__Clostridiales; f__[Tissierellaceae]; g__Anaerococcus; s__.65	ASV	0	1.17312035 (0.83986277, 1.63861457)	0.349	0.557285	0	1.2046554 (0.86330832, 1.68096912)	0.2734	0.484348	0	0.85120033 (0.24351165, 2.97538946)	0.8008	0.890675	0	1.21013441 (0.84769443, 1.72753911)	0.2936	0.655332	0	1.16816074 (0.83068377, 1.64274248)	0.3716	0.983038	0	1.25077177 (0.8616897, 1.81553757)	0.2392	0.77373
X799f0945a6cd154fa789df70b7ff1014	p__Firmicutes; c__Clostridia; o__Clostridiales; f__[Tissierellaceae]; g__Anaerococcus; s__.66	ASV	0	0.68037803 (0.47844729, 0.96753452)	0.0321	0.18426	0	0.62421178 (0.43171335, 0.90254412)	0.0122	0.0682067	0	0.49017883 (0.17403979, 1.38057674)	0.1772	0.500564	0	0.95969761 (0.67806085, 1.35831394)	0.8165	0.953546	0	0.87867339 (0.6092198, 1.26730439)	0.4888	0.983038	0	1.15073417 (0.8011674, 1.65282452)	0.4473	0.77373
fc9c6295c11f74a9661cfc5a86cdcf90	p__Firmicutes; c__Clostridia; o__Clostridiales; f__[Tissierellaceae]; g__Anaerococcus; s__.67	ASV	0	0.95898885 (0.38856434, 2.36681424)	0.9276	0.956777	0	1.01366577 (0.46122971, 2.22777995)	0.973	0.981732	0	1.00914496 (0.31211837, 3.26277988)	0.9879	0.998045	0	0.32293911 (0.02907404, 3.58703767)	0.3575	0.655332	0	0.97692072 (0.66460685, 1.43599797)	0.9054	0.983038	0	0.33546591 (0.02598634, 4.33063547)	0.4026	0.77373
X3921376b05e552feb788a63dbc16e8d5	p__Firmicutes; c__Clostridia; o__Clostridiales; f__[Tissierellaceae]; g__Anaerococcus; s__.68	ASV	0	165.64245546 (0.67651221, 40557.17348215)	0.0686	0.18426	0	428.99474872 (2.38798313, 77067.75316997)	0.0221	0.0682067	0	30.21919822 (0.09015009, 10129.77340847)	0.2506	0.500564	0	0.32433888 (0.02850638, 3.69025168)	0.3641	0.655332	0	0.97824639 (0.68152939, 1.40414488)	0.9051	0.983038	0	0.33979696 (0.02476038, 4.66317507)	0.4192	0.77373
X9305caa23a6427821077543d828a8fcf	p__Firmicutes; c__Clostridia; o__Clostridiales; f__[Tissierellaceae]; g__Anaerococcus; s__.69	ASV	0	0.739412 (0.52096846, 1.04944954)	0.0911	0.227605	0	0.67623327 (0.47128444, 0.97030879)	0.0337	0.0947211	0	0.7071398 (0.44925355, 1.11306121)	0.1343	0.500564	0	1.03946469 (0.82018068, 1.3173766)	0.7488	0.92079	0	1.01992744 (0.8005005, 1.29950198)	0.8732	0.983038	0	1.14684364 (0.8849064, 1.48631577)	0.3003	0.77373
X6a68b02af5c328b0dc3006ea2116ce2a	p__Firmicutes; c__Clostridia; o__Clostridiales; f__[Tissierellaceae]; g__Anaerococcus; s__.70	ASV	0	0.75362459 (0.25271136, 2.24742576)	0.6119	0.781762	0	0.61247778 (0.18851506, 1.98991546)	0.4148	0.601193	0	0.73643812 (0.20646438, 2.62680231)	0.6373	0.815836	0	0.35436145 (0.0262552, 4.78274991)	0.4346	0.655332	0	1.05517008 (0.08420227, 13.22272975)	0.9668	0.983038	0	0.42030549 (0.01854757, 9.52451923)	0.5862	0.77373
f5ff522754c345997f2a4e0675b223c5	p__Firmicutes; c__Clostridia; o__Clostridiales; f__[Tissierellaceae]; g__Anaerococcus; s__.71	ASV	0	165.64245546 (0.67651221, 40557.17348215)	0.0686	0.18426	0	428.99474872 (2.38798313, 77067.75316997)	0.0221	0.0682067	0	30.21919822 (0.09015009, 10129.77340847)	0.2506	0.500564	0	0.32266084 (0.02917938, 3.56793113)	0.3562	0.655332	0	0.97668612 (0.66163735, 1.44175018)	0.9055	0.983038	0	0.33465066 (0.02619682, 4.27498716)	0.3997	0.77373
X121f7c25100e374dd8c7ff7495f65cd3	p__Firmicutes; c__Clostridia; o__Clostridiales; f__[Tissierellaceae]; g__Anaerococcus; s__.72	ASV	0	0.72691979 (0.52606666, 1.00445898)	0.0532	0.18426	0	0.69996597 (0.50814152, 0.96420455)	0.029	0.0832956	0	0.52799639 (0.16263749, 1.71412005)	0.2878	0.553786	0	1.04091702 (0.7605879, 1.42456676)	0.8022	0.953546	0	1.11799528 (0.82303647, 1.51866108)	0.4754	0.983038	0	1.07637191 (0.7742158, 1.49645163)	0.6615	0.817269
X7750cdadf8871793cafcd995ee824ef3	p__Firmicutes; c__Clostridia; o__Clostridiales; f__[Tissierellaceae]; g__Anaerococcus; s__.73	ASV	0	0.80088047 (0.58758442, 1.09160403)	0.1599	0.347971	0	0.76788134 (0.56541274, 1.04285191)	0.0908	0.217202	0	0.76546195 (0.50839059, 1.15252328)	0.2005	0.500564	0	1.00519001 (0.82482915, 1.2249894)	0.9591	0.990165	0	0.95190857 (0.77113234, 1.17506411)	0.6465	0.983038	0	1.08313225 (0.87547547, 1.3400438)	0.4621	0.77373
b19850ae4f6103f5b91a4287f5400712	p__Firmicutes; c__Clostridia; o__Clostridiales; f__Veillonellaceae; g__Megasphaera; s__	ASV	0	1.08079715 (0.72858695, 1.60327121)	0.6994	0.813505	0	1.03686231 (0.68732595, 1.56415374)	0.863	0.911652	0	1.01322291 (0.68835207, 1.49141799)	0.9469	0.974337	0	1.09339611 (0.94231902, 1.26869461)	0.2392	0.655332	0	1.05453316 (0.90512082, 1.22860966)	0.4958	0.983038	0	1.1147114 (0.95648842, 1.29910774)	0.1644	0.77373
f3340b1720a36b75e56167dfc7339b51	p__Firmicutes; c__Clostridia; o__Clostridiales; f__Veillonellaceae; g__Megasphaera; s__.1	ASV	0	1.27544757 (0.88233411, 1.84370805)	0.1956	0.386975	0	1.28635303 (0.89728851, 1.84411603)	0.1706	0.342506	0	1.13856839 (0.78152315, 1.65873267)	0.4991	0.757582	0	1.08115466 (0.91947366, 1.27126578)	0.3451	0.655332	0	1.05431012 (0.89761566, 1.23835833)	0.5194	0.983038	0	1.09286519 (0.9245551, 1.29181518)	0.298	0.77373
f633ce121bd531e091f9f94bb3ff88a2	p__Firmicutes; c__Clostridia; o__Clostridiales; f__Veillonellaceae; g__Megasphaera; s__.2	ASV	0	1.14397297 (0.27824838, 4.7032588)	0.8521	0.909529	0	1.15950395 (0.33553158, 4.00692355)	0.815	0.889605	0	0.81070611 (0.14307999, 4.59354521)	0.8126	0.898197	0	0.35436145 (0.0262552, 4.78274991)	0.4346	0.655332	0	1.05517008 (0.08420227, 13.22272975)	0.9668	0.983038	0	0.42030549 (0.01854757, 9.52451923)	0.5862	0.77373
b3f147f3bbd35717785fe73f636a55d5	p__Firmicutes; c__Clostridia; o__Clostridiales; f__Veillonellaceae; g__Megasphaera; s__.3	ASV	0	1.22609609 (0.26475257, 5.67817568)	0.7944	0.87562	0	1.24841229 (0.32440347, 4.80430506)	0.7469	0.851122	0	0.82619783 (0.12773744, 5.34379642)	0.8411	0.918094	0	0.35436145 (0.0262552, 4.78274991)	0.4346	0.655332	0	1.05517008 (0.08420227, 13.22272975)	0.9668	0.983038	0	0.42030549 (0.01854757, 9.52451923)	0.5862	0.77373
dab46d29663d38de1ec97a316d48ba8d	p__Firmicutes; c__Clostridia; o__Clostridiales; f__Veillonellaceae; g__Megasphaera; s__.4	ASV	0	1.05326927 (0.69008203, 1.6076004)	0.8099	0.884038	0	0.99948979 (0.64313744, 1.5532914)	0.9982	0.9982	0	0.97333231 (0.64537445, 1.46794747)	0.8974	0.942929	0	1.09349799 (0.93870901, 1.273811)	0.2511	0.655332	0	1.05286945 (0.89974551, 1.23205293)	0.5205	0.983038	0	1.11849895 (0.95587094, 1.30879584)	0.1624	0.77373
X60d0689579f85297fc76b502cabb995f	p__Firmicutes; c__Clostridia; o__Clostridiales; f__Veillonellaceae; g__Megasphaera; s__.5	ASV	0	0.78833808 (0.27439305, 2.26491494)	0.6587	0.802083	0	0.63558805 (0.22638526, 1.78444551)	0.3895	0.581663	0	0.76572067 (0.24653763, 2.37825009)	0.6443	0.815836	0	1.17082092 (0.87485709, 1.56690922)	0.2888	0.655332	0	1.14130414 (0.86335482, 1.50873676)	0.3533	0.983038	0	1.1382516 (0.85317884, 1.51857577)	0.3786	0.77373
X601c308f7d2f0049bfd7a8920fbddf1b	p__Firmicutes; c__Clostridia; o__Clostridiales; f__Veillonellaceae; g__Megasphaera; s__.6	ASV	0	0.50761346 (0.22228045, 1.15921766)	0.1075	0.251046	0	0.47761834 (0.21578663, 1.05715206)	0.0683	0.170102	0	0.49074529 (0.19895645, 1.21047063)	0.1223	0.500564	0	0.76834612 (0.47688889, 1.23793145)	0.2789	0.655332	20	0.73218291 (0.46902002, 1.1430041)	0.1701	0.983038	0	0.40152649 (0.03871407, 4.16446798)	0.4445	0.77373
X8339c03bf36d76d3994228fa411f5357	p__Firmicutes; c__Clostridia; o__Clostridiales; f__Veillonellaceae; g__Megasphaera; s__.7	ASV	0	0.53550093 (0.27307738, 1.05010983)	0.0691	0.184345	0	0.70441613 (0.37543931, 1.32165727)	0.2751	0.484348	0	0.48240589 (0.19996334, 1.16379055)	0.1047	0.500564	0	0.40749177 (0.03325108, 4.99380901)	0.4826	0.688518	0	0.69415975 (0.23185495, 2.07827249)	0.5141	0.983038	0	0.48493273 (0.03292767, 7.14170702)	0.5979	0.773926
X215376a2fb6e0caf3afd7389b58dc378	p__Firmicutes; c__Clostridia; o__Clostridiales; f__Veillonellaceae; g__Megasphaera; s__.8	ASV	0	0.37037729 (0.16788016, 0.81712654)	0.0139	0.18426	0	0.31286604 (0.14115321, 0.69346751)	0.0042	0.0682067	0	0.18179198 (0.01664421, 1.98557467)	0.1622	0.500564	0	1.00833335 (0.83990448, 1.21053784)	0.9291	0.976237	0	0.98173668 (0.82148265, 1.1732529)	0.8394	0.983038	0	1.09368088 (0.90160937, 1.32666974)	0.3634	0.77373
X2e47b5e346717f9cfec54a600ed38b39	p__Firmicutes; c__Clostridia; o__Clostridiales; f__Veillonellaceae; g__Megasphaera; s__.9	ASV	0	0.77021598 (0.48975446, 1.21128587)	0.2584	0.478481	0	0.68138731 (0.41496881, 1.11885194)	0.1295	0.276931	0	0.72187779 (0.41077594, 1.26859315)	0.2572	0.511153	0	0.96761093 (0.76554222, 1.2230167)	0.7829	0.940675	0	0.92644509 (0.73803181, 1.16295868)	0.5102	0.983038	0	1.02738169 (0.80067271, 1.3182829)	0.8318	0.90169
f14e3b313c1c8e5c8ba9c0d1ad017bac	p__Firmicutes; c__Clostridia; o__Clostridiales; f__Veillonellaceae; g__Veillonella; s__	ASV	0	1.21323341 (0.83037072, 1.77262429)	0.3177	0.54119	0	1.0715271 (0.69233859, 1.65839423)	0.7565	0.855086	0	1.15246955 (0.83579926, 1.5891209)	0.3866	0.637158	0	1.19516156 (0.97824753, 1.46017353)	0.081	0.655332	0	1.083801 (0.88936222, 1.32074941)	0.425	0.983038	0	1.08498816 (0.87276074, 1.34882247)	0.4626	0.77373
a7c0a340cbcfd9940388046e3dc30055	p__Firmicutes; c__Clostridia; o__Clostridiales; f__Veillonellaceae; g__Veillonella; s__.1	ASV	0	1.1990054 (0.79832201, 1.8007946)	0.3818	0.601067	0	1.31815055 (0.94435109, 1.83990985)	0.1045	0.238381	0	1.12147385 (0.78558281, 1.60098156)	0.5279	0.764268	0	1.03482061 (0.8517709, 1.25720859)	0.7304	0.903813	0	0.96719881 (0.79441652, 1.17756054)	0.7398	0.983038	0	1.02337469 (0.80978728, 1.29329736)	0.8466	0.915212
X90a85ebbb9cfe0564d3c13551c6f42b8	p__Firmicutes; c__Clostridia; o__Clostridiales; f__Veillonellaceae; g__Veillonella; s__.2	ASV	0	1.45501608 (1.08180995, 1.95697201)	0.0131	0.18426	0	1.43113398 (1.06745005, 1.91872629)	0.0166	0.0682067	0	1.24397752 (0.95367706, 1.62264579)	0.1074	0.500564	0	0.97742364 (0.76212227, 1.25354816)	0.8572	0.953546	0	0.89179749 (0.70134665, 1.1339653)	0.3502	0.983038	0	0.99403006 (0.76612201, 1.2897368)	0.9641	0.977208
d2d7e52e32026989fcce2cc529ff1beb	p__Firmicutes; c__Clostridia; o__Clostridiales; f__; g__; s__.40	ASV	0	0.76587081 (0.52050292, 1.12690645)	0.1758	0.360878	0	0.80913157 (0.55367306, 1.18245576)	0.2739	0.484348	0	0.76409458 (0.51003464, 1.14470762)	0.192	0.500564	0	0.35436145 (0.0262552, 4.78274991)	0.4346	0.655332	0	1.05517008 (0.08420227, 13.22272975)	0.9668	0.983038	0	0.42030549 (0.01854757, 9.52451923)	0.5862	0.77373
X0af8e7cab70ea480808a3f90be1ea6d8	p__Firmicutes; c__Clostridia; o__Clostridiales; f__; g__; s__.41	ASV	0	0.77929621 (0.54408346, 1.11619379)	0.1737	0.359742	0	0.81968489 (0.57581903, 1.16683069)	0.2698	0.484348	0	0.77808933 (0.53441751, 1.13286523)	0.1905	0.500564	0	0.35436145 (0.0262552, 4.78274991)	0.4346	0.655332	0	1.05517008 (0.08420227, 13.22272975)	0.9668	0.983038	0	0.42030549 (0.01854757, 9.52451923)	0.5862	0.77373
X158e36854f8fbb98894446b2ea3a0135	p__Firmicutes; c__Clostridia; o__Clostridiales; f__; g__; s__.42	ASV	0	0.7620765 (0.51392387, 1.13005178)	0.1765	0.360878	0	0.80616118 (0.54748751, 1.18705147)	0.2751	0.484348	0	0.76012709 (0.50322797, 1.14817383)	0.1924	0.500564	0	0.35436145 (0.0262552, 4.78274991)	0.4346	0.655332	0	1.05517008 (0.08420227, 13.22272975)	0.9668	0.983038	0	0.42030549 (0.01854757, 9.52451923)	0.5862	0.77373
X5962bd47101b8885d73694761e71083c	p__Firmicutes; c__Clostridia; o__Clostridiales; f__; g__; s__.43	ASV	0	165.64245546 (0.67651221, 40557.17348215)	0.0686	0.18426	0	428.99474872 (2.38798313, 77067.75316997)	0.0221	0.0682067	0	30.21919822 (0.09015009, 10129.77340847)	0.2506	0.500564	0	2.81982962 (1.50330958, 5.28928916)	0.0012	0.0674571	0	3.00402906 (1.6204686, 5.56887718)	0.0005	0.0262333	0	1.71042788 (0.96369705, 3.03577097)	0.0667	0.77373
e30593f1b20a53a4677b3b28ae162e57	p__Firmicutes; c__Clostridia; o__Clostridiales; f__; g__; s__.44	ASV	0	165.64245546 (0.67651221, 40557.17348215)	0.0686	0.18426	0	428.99474872 (2.38798313, 77067.75316997)	0.0221	0.0682067	0	30.21919822 (0.09015009, 10129.77340847)	0.2506	0.500564	0	2.66406538 (1.4777887, 4.80261107)	0.0011	0.0665923	0	2.81321394 (1.57740919, 5.01719704)	0.0005	0.0262333	0	1.65880969 (0.96772663, 2.84341619)	0.0657	0.77373
X19bd1fd6b1a136a53e96548a9c1c2fc3	p__Firmicutes; c__Clostridia; o__Clostridiales; f__; g__; s__.45	ASV	0	165.64245546 (0.67651221, 40557.17348215)	0.0686	0.18426	0	428.99474872 (2.38798313, 77067.75316997)	0.0221	0.0682067	0	30.21919822 (0.09015009, 10129.77340847)	0.2506	0.500564	0	2.92572456 (1.51915527, 5.634621)	0.0013	0.0682067	0	3.13602936 (1.64882962, 5.96464309)	0.0005	0.0262333	0	1.7450461 (0.96086059, 3.1692276)	0.0674	0.77373
X9a2234620c9b5cf47ae35b0e73b5af3c	p__Firmicutes; c__Clostridia; o__Clostridiales; f__; g__; s__.46	ASV	0	1.73253123 (1.0131814, 2.96261309)	0.0447	0.18426	0	1.76979928 (1.03436079, 3.02814021)	0.0372	0.103086	0	1.50012016 (0.95299308, 2.3613608)	0.0798	0.500564	0	0.35436145 (0.0262552, 4.78274991)	0.4346	0.655332	0	1.05517008 (0.08420227, 13.22272975)	0.9668	0.983038	0	0.42030549 (0.01854757, 9.52451923)	0.5862	0.77373
e8b58e0bd2a81178e5249b1d2b48999b	p__Firmicutes; c__Clostridia; o__Clostridiales; f__; g__; s__.47	ASV	0	165.64245546 (0.67651221, 40557.17348215)	0.0686	0.18426	0	428.99474872 (2.38798313, 77067.75316997)	0.0221	0.0682067	0	30.21919822 (0.09015009, 10129.77340847)	0.2506	0.500564	0	0.35436145 (0.0262552, 4.78274991)	0.4346	0.655332	0	1.05517008 (0.08420227, 13.22272975)	0.9668	0.983038	0	0.42030549 (0.01854757, 9.52451923)	0.5862	0.77373
X8bde513dbf9aee445caf3c2cbacbdf1b	p__Firmicutes; c__Clostridia; o__Clostridiales; f__; g__; s__.48	ASV	0	165.64245546 (0.67651221, 40557.17348215)	0.0686	0.18426	0	428.99474872 (2.38798313, 77067.75316997)	0.0221	0.0682067	0	30.21919822 (0.09015009, 10129.77340847)	0.2506	0.500564	0	0.35436145 (0.0262552, 4.78274991)	0.4346	0.655332	0	1.05517008 (0.08420227, 13.22272975)	0.9668	0.983038	0	0.42030549 (0.01854757, 9.52451923)	0.5862	0.77373
cc16c28201462f283ced7fec5f78902a	p__Firmicutes; c__Clostridia; o__Clostridiales; f__; g__; s__.49	ASV	0	165.64245546 (0.67651221, 40557.17348215)	0.0686	0.18426	0	428.99474872 (2.38798313, 77067.75316997)	0.0221	0.0682067	0	30.21919822 (0.09015009, 10129.77340847)	0.2506	0.500564	0	0.35436145 (0.0262552, 4.78274991)	0.4346	0.655332	0	1.05517008 (0.08420227, 13.22272975)	0.9668	0.983038	0	0.42030549 (0.01854757, 9.52451923)	0.5862	0.77373
X586cab26194103cd90e67a660e1df73c	p__Firmicutes; c__Bacilli; o__Bacillales; f__; g__; s__	ASV	0	0.92361337 (0.38383938, 2.22244429)	0.8592	0.915007	0	0.93978926 (0.4379422, 2.01671325)	0.8734	0.91405	0	0.90505464 (0.29282311, 2.79733349)	0.8624	0.923413	0	0.35436145 (0.0262552, 4.78274991)	0.4346	0.655332	0	1.05517008 (0.08420227, 13.22272975)	0.9668	0.983038	0	0.42030549 (0.01854757, 9.52451923)	0.5862	0.77373
X46143441012709b1c9152989a60cd19d	p__Firmicutes; c__Bacilli; o__Bacillales; f__; g__; s__.1	ASV	0	0.9291311 (0.3665913, 2.35489655)	0.8769	0.926336	0	0.94758078 (0.42163027, 2.12961305)	0.8963	0.929884	0	0.90811823 (0.27536825, 2.99482134)	0.8742	0.930982	0	6.62754883 (0.9900343, 44.36654708)	0.0512	0.655332	0	10.86649714 (1.88292176, 62.71145332)	0.0076	0.260052	0	3.28541062 (0.7203487, 14.98430263)	0.1245	0.77373
X5b3fc8f8bc2168e8a9dfedb830b029e8	p__Firmicutes; c__Bacilli; o__Bacillales; f__; g__; s__.2	ASV	0	1.00729428 (0.6347054, 1.5986027)	0.9754	0.986528	0	0.93041751 (0.56889811, 1.52167275)	0.7738	0.867494	0	1.05670666 (0.65800306, 1.69699659)	0.8195	0.902023	0	0.35436145 (0.0262552, 4.78274991)	0.4346	0.655332	0	1.05517008 (0.08420227, 13.22272975)	0.9668	0.983038	0	0.42030549 (0.01854757, 9.52451923)	0.5862	0.77373
d82e25474d1387bb8125145d0c6ea7ad	p__Firmicutes; c__Bacilli; o__Bacillales; f__; g__; s__.3	ASV	0	0.92594694 (0.37566816, 2.28227417)	0.8672	0.921034	0	0.94314723 (0.43021149, 2.06764979)	0.8838	0.923706	0	0.90627912 (0.28454155, 2.88654452)	0.8678	0.926674	0	0.35436145 (0.0262552, 4.78274991)	0.4346	0.655332	0	1.05517008 (0.08420227, 13.22272975)	0.9668	0.983038	0	0.42030549 (0.01854757, 9.52451923)	0.5862	0.77373
X3d0a491b3283ea5be703b439fc934942	p__Firmicutes; c__Bacilli; o__Lactobacillales; f__Lactobacillaceae; g__Lactobacillus; s__coleohominis	ASV	0	1.19721819 (0.54771891, 2.61691057)	0.6519	0.800383	0	1.22655145 (0.57522828, 2.61535901)	0.5971	0.747587	0	1.82709456 (0.74695991, 4.46914817)	0.1866	0.500564	0	1.76387855 (1.00518136, 3.09523002)	0.0479	0.655332	0	1.79493205 (1.01253596, 3.18189298)	0.0452	0.711448	0	1.68680943 (0.94400911, 3.01408749)	0.0775	0.77373
d01841f55aada0cb32d77acc711948d2	p__Cyanobacteria; c__4C0d-2; o__; f__; g__; s__	ASV	0	0.78305088 (0.22587352, 2.71465507)	0.6998	0.813505	0	0.61309181 (0.18269114, 2.05747012)	0.4283	0.609534	0	0.745853 (0.19469909, 2.85721263)	0.6687	0.818456	0	0.35436145 (0.0262552, 4.78274991)	0.4346	0.655332	0	1.05517008 (0.08420227, 13.22272975)	0.9668	0.983038	0	0.42030549 (0.01854757, 9.52451923)	0.5862	0.77373
X9a601389b2a72a3468e24ad1db5dc39e	p__Cyanobacteria; c__4C0d-2; o__; f__; g__; s__.1	ASV	0	0.81434121 (0.1458005, 4.54834946)	0.815	0.885919	0	0.59976225 (0.11426874, 3.14797168)	0.5456	0.715098	0	0.72468676 (0.11032879, 4.7600532)	0.7374	0.862557	0	0.35436145 (0.0262552, 4.78274991)	0.4346	0.655332	0	1.05517008 (0.08420227, 13.22272975)	0.9668	0.983038	0	0.42030549 (0.01854757, 9.52451923)	0.5862	0.77373
X2a3c90e4ea61d65ba4ee51c156d68799	p__Cyanobacteria; c__4C0d-2; o__; f__; g__; s__.2	ASV	0	1.03506261 (0.85113871, 1.25873092)	0.7299	0.833717	0	1.02899537 (0.85301582, 1.24128)	0.7652	0.862768	0	1.07465404 (0.87701327, 1.31683446)	0.4875	0.746351	0	0.97000505 (0.77554212, 1.2132285)	0.7896	0.946676	0	0.94205064 (0.75930433, 1.16877959)	0.5874	0.983038	0	0.90320852 (0.69483299, 1.1740744)	0.4468	0.77373
e3fda9695b6d86e6bf0d137bb87a3911	p__Cyanobacteria; c__4C0d-2; o__; f__; g__; s__.3	ASV	0	0.9403923 (0.18716332, 4.72495181)	0.9405	0.961775	0	1.15444885 (0.26830965, 4.96721663)	0.847	0.902973	0	0.61335003 (0.09312483, 4.03972002)	0.6113	0.805851	0	0.35436145 (0.0262552, 4.78274991)	0.4346	0.655332	0	1.05517008 (0.08420227, 13.22272975)	0.9668	0.983038	0	0.42030549 (0.01854757, 9.52451923)	0.5862	0.77373
db7fec74cbaf2898e031ccd6d07c62b8	p__Cyanobacteria; c__4C0d-2; o__; f__; g__; s__.4	ASV	0	0.90464813 (0.45561201, 1.79623937)	0.7746	0.859817	0	0.86795905 (0.44757674, 1.68318154)	0.6752	0.806347	0	0.7963727 (0.38693978, 1.63903926)	0.5364	0.766051	0	1.64743855 (1.00574177, 2.69855926)	0.0474	0.655332	0	1.61984394 (1.01652118, 2.5812491)	0.0425	0.682602	0	0.39412009 (0.02079532, 7.46950055)	0.535	0.77373
X021f91879f92411d16441ace3e1c1e35	p__Cyanobacteria; c__4C0d-2; o__; f__; g__; s__.5	ASV	0	0.63763248 (0.20916507, 1.94380053)	0.4288	0.627259	0	0.68245397 (0.25732531, 1.80994022)	0.4426	0.621043	0	0.67831538 (0.16129442, 2.8526204)	0.5964	0.800967	0	0.75101599 (0.44054065, 1.28030189)	0.2928	0.655332	0	1.18435972 (0.83150288, 1.68695502)	0.3485	0.983038	0	0.84829531 (0.48734127, 1.47659344)	0.5607	0.77373
X7cb40c4b6b3738769c7d6ca4a340f058	p__Cyanobacteria; c__4C0d-2; o__; f__; g__; s__.6	ASV	0	165.64245546 (0.67651221, 40557.17348215)	0.0686	0.18426	0	428.99474872 (2.38798313, 77067.75316997)	0.0221	0.0682067	0	30.21919822 (0.09015009, 10129.77340847)	0.2506	0.500564	0	0.35436145 (0.0262552, 4.78274991)	0.4346	0.655332	0	1.05517008 (0.08420227, 13.22272975)	0.9668	0.983038	0	0.42030549 (0.01854757, 9.52451923)	0.5862	0.77373
X1c1534973a0ec7b3e86998002db89986	p__Cyanobacteria; c__4C0d-2; o__; f__; g__; s__.7	ASV	0	165.64245546 (0.67651221, 40557.17348215)	0.0686	0.18426	0	428.99474872 (2.38798313, 77067.75316997)	0.0221	0.0682067	0	30.21919822 (0.09015009, 10129.77340847)	0.2506	0.500564	0	1.31594856 (0.83733329, 2.06813776)	0.2339	0.655332	0	1.39611033 (0.91325064, 2.13427067)	0.1233	0.983038	0	1.21313604 (0.80033785, 1.83884725)	0.3626	0.77373
X92d34678695edd0fb8245bf92f221a66	p__Cyanobacteria; c__4C0d-2; o__; f__; g__; s__.8	ASV	0	0.95163336 (0.77522822, 1.16817995)	0.6355	0.792737	0	0.90536752 (0.74693177, 1.09740994)	0.3111	0.509386	0	0.90521683 (0.73433172, 1.11586834)	0.3509	0.60561	0	1.08022015 (0.91245741, 1.27882745)	0.3702	0.655332	0	1.00255395 (0.85256324, 1.1789324)	0.9754	0.989214	0	0.93756008 (0.77520934, 1.13391165)	0.5063	0.77373
X00c8e0edfe695a8dc01ab54f398b1183	p__Firmicutes; c__Clostridia; o__Clostridiales; f__[Tissierellaceae]; g__Peptoniphilus; s__	ASV	0	0.69160762 (0.47641819, 1.0039942)	0.0525	0.18426	0	0.66310184 (0.45915707, 0.95763318)	0.0285	0.0821593	0	0.48814291 (0.13861244, 1.71906289)	0.2642	0.521116	0	0.8977973 (0.68125156, 1.18317527)	0.4439	0.657402	0	0.92727298 (0.70806962, 1.21433705)	0.5832	0.983038	2	0.88387275 (0.66565793, 1.17362238)	0.3935	0.77373
X7da58f54da62a9afeca5d90eb7612a8c	p__Firmicutes; c__Clostridia; o__Clostridiales; f__[Tissierellaceae]; g__Peptoniphilus; s__.1	ASV	0	0.79450422 (0.2820826, 2.23777341)	0.6633	0.805311	0	0.79708181 (0.32354153, 1.96370278)	0.622	0.763918	0	0.76374033 (0.21064836, 2.76906634)	0.6817	0.829209	0	0.89619129 (0.67709279, 1.18618725)	0.4435	0.657402	0	0.92624284 (0.70436109, 1.21801985)	0.5834	0.983038	2	0.88214185 (0.66142405, 1.17651338)	0.3933	0.77373
X200dd4c1a328fe194fb94f3254b2d6bc	p__Firmicutes; c__Clostridia; o__Clostridiales; f__[Tissierellaceae]; g__Peptoniphilus; s__.2	ASV	0	0.85526661 (0.67467487, 1.08419774)	0.1964	0.387385	0	0.81152272 (0.63066689, 1.04424242)	0.1045	0.238381	0	0.82733039 (0.63098316, 1.08477628)	0.1703	0.500564	0	0.90335515 (0.69582054, 1.17278878)	0.4453	0.657402	0	0.93086203 (0.72107758, 1.20167947)	0.5824	0.983038	2	0.88988179 (0.68051376, 1.16366434)	0.394	0.77373
X6d9c8cdff5d78b7c3d05851d01e709e5	p__Firmicutes; c__Clostridia; o__Clostridiales; f__[Tissierellaceae]; g__Peptoniphilus; s__.3	ASV	0	0.99826828 (0.57683875, 1.72758774)	0.9951	0.9986	0	1.02903835 (0.61124644, 1.73239443)	0.9142	0.942752	0	1.01558848 (0.51055655, 2.02018753)	0.9648	0.984566	0	0.96826407 (0.61861914, 1.51552909)	0.8878	0.953546	0	0.8570998 (0.53479521, 1.37364743)	0.5217	0.983038	0	1.22959642 (0.77184891, 1.95881257)	0.3843	0.77373
cf1228e8b4e43d9231cb3140ce6a8522	p__Firmicutes; c__Clostridia; o__Clostridiales; f__[Tissierellaceae]; g__Peptoniphilus; s__.4	ASV	0	0.87456487 (0.34779225, 2.19919706)	0.7757	0.859825	0	0.92123481 (0.41244877, 2.05764605)	0.8414	0.902973	0	0.91321798 (0.27815803, 2.99817729)	0.881	0.93443	0	0.96206681 (0.58745751, 1.57555658)	0.8779	0.953546	0	0.84316546 (0.50218882, 1.41565875)	0.5188	0.983038	0	1.25428624 (0.75204093, 2.09195259)	0.3853	0.77373
X0deeb94cb0091f96efde4dbe03dad810	p__Firmicutes; c__Clostridia; o__Clostridiales; f__[Tissierellaceae]; g__Peptoniphilus; s__.5	ASV	0	0.87844162 (0.47304228, 1.63126999)	0.6815	0.812918	0	0.94726873 (0.54448431, 1.64801453)	0.8479	0.902973	0	0.54806466 (0.20142585, 1.49124292)	0.239	0.500564	0	0.35436145 (0.0262552, 4.78274991)	0.4346	0.655332	0	1.05517008 (0.08420227, 13.22272975)	0.9668	0.983038	0	0.42030549 (0.01854757, 9.52451923)	0.5862	0.77373
X75ba04ea2f7750adce29e835050a0424	p__Firmicutes; c__Clostridia; o__Clostridiales; f__[Tissierellaceae]; g__Peptoniphilus; s__.6	ASV	0	0.77759076 (0.23683472, 2.55303523)	0.6783	0.812918	0	0.85226862 (0.32909435, 2.20715368)	0.742	0.850006	0	0.59260432 (0.07628423, 4.60357116)	0.6169	0.806871	0	0.35436145 (0.0262552, 4.78274991)	0.4346	0.655332	0	1.05517008 (0.08420227, 13.22272975)	0.9668	0.983038	0	0.42030549 (0.01854757, 9.52451923)	0.5862	0.77373
b4a2c98f3d6dd60a8df2f7107a609454	p__Firmicutes; c__Clostridia; o__Clostridiales; f__[Tissierellaceae]; g__Peptoniphilus; s__.7	ASV	0	0.72195392 (0.30951477, 1.68398257)	0.4509	0.647552	0	0.61821185 (0.24670861, 1.54913883)	0.3048	0.505668	0	0.71326879 (0.27922094, 1.82204227)	0.4801	0.738581	0	0.90139883 (0.69066086, 1.17643825)	0.4448	0.657402	0	0.92959443 (0.7164678, 1.20611952)	0.5827	0.983038	2	0.88776327 (0.67524825, 1.1671613)	0.3938	0.77373
X4e57c79a09cac8176ec774b08ffd0ce9	p__Firmicutes; c__Clostridia; o__Clostridiales; f__[Tissierellaceae]; g__Peptoniphilus; s__.8	ASV	0	165.64245546 (0.67651221, 40557.17348215)	0.0686	0.18426	0	428.99474872 (2.38798313, 77067.75316997)	0.0221	0.0682067	0	30.21919822 (0.09015009, 10129.77340847)	0.2506	0.500564	0	1.11227062 (0.87923751, 1.40706682)	0.375	0.655332	0	1.15466836 (0.91110007, 1.46335079)	0.2341	0.983038	0	1.10698521 (0.87131324, 1.4064015)	0.4053	0.77373
X07603f780eb78a75e2b44d88c1763841	p__Firmicutes; c__Clostridia; o__Clostridiales; f__[Tissierellaceae]; g__Peptoniphilus; s__.9	ASV	0	165.64245546 (0.67651221, 40557.17348215)	0.0686	0.18426	0	428.99474872 (2.38798313, 77067.75316997)	0.0221	0.0682067	0	30.21919822 (0.09015009, 10129.77340847)	0.2506	0.500564	0	1.06651507 (0.80821292, 1.40736972)	0.649	0.838691	0	1.11974637 (0.84863249, 1.4774734)	0.4239	0.983038	0	0.98379425 (0.72831718, 1.32888686)	0.9152	0.968697
b481918015893817e0eeb7ce7a0e0312	p__Firmicutes; c__Clostridia; o__Clostridiales; f__[Tissierellaceae]; g__Peptoniphilus; s__.10	ASV	0	165.64245546 (0.67651221, 40557.17348215)	0.0686	0.18426	0	428.99474872 (2.38798313, 77067.75316997)	0.0221	0.0682067	0	30.21919822 (0.09015009, 10129.77340847)	0.2506	0.500564	0	1.00507334 (0.75228082, 1.34281294)	0.9727	0.990165	0	1.05407341 (0.79154304, 1.40367699)	0.7186	0.983038	0	0.99396723 (0.7444939, 1.32703686)	0.9673	0.977208
X7742a56680a414b428bf4ecb354672f5	p__Firmicutes; c__Clostridia; o__Clostridiales; f__[Tissierellaceae]; g__Peptoniphilus; s__.11	ASV	0	1.22772292 (0.9169124, 1.64389048)	0.1683	0.355943	0	1.26845429 (0.94726527, 1.69854878)	0.1104	0.246356	0	1.40543258 (1.01794827, 1.94041368)	0.0386	0.500564	0	1.05858274 (0.81835226, 1.36933379)	0.6646	0.850472	0	1.1105899 (0.85752746, 1.43833286)	0.4266	0.983038	0	1.06519715 (0.81853967, 1.38618202)	0.6384	0.803115
X375d6c10ff00dffd51f3c732c5be0c9d	p__Firmicutes; c__Clostridia; o__Clostridiales; f__[Tissierellaceae]; g__Peptoniphilus; s__.12	ASV	0	1.2390373 (0.91442591, 1.67888224)	0.1667	0.355943	0	1.28218674 (0.94627668, 1.73733841)	0.1088	0.244645	0	1.42629118 (1.01931275, 1.99576285)	0.0383	0.500564	0	0.35436145 (0.0262552, 4.78274991)	0.4346	0.655332	0	1.05517008 (0.08420227, 13.22272975)	0.9668	0.983038	0	0.42030549 (0.01854757, 9.52451923)	0.5862	0.77373
X2a39a84d42652dc877736992c9402fb1	p__Firmicutes; c__Clostridia; o__Clostridiales; f__[Tissierellaceae]; g__Peptoniphilus; s__.13	ASV	0	165.64245546 (0.67651221, 40557.17348215)	0.0686	0.18426	0	428.99474872 (2.38798313, 77067.75316997)	0.0221	0.0682067	0	30.21919822 (0.09015009, 10129.77340847)	0.2506	0.500564	0	0.35436145 (0.0262552, 4.78274991)	0.4346	0.655332	0	1.05517008 (0.08420227, 13.22272975)	0.9668	0.983038	0	0.42030549 (0.01854757, 9.52451923)	0.5862	0.77373
fe74a06a193371da9f31409c71f0603b	p__Firmicutes; c__Clostridia; o__Clostridiales; f__[Tissierellaceae]; g__Peptoniphilus; s__.14	ASV	0	165.64245546 (0.67651221, 40557.17348215)	0.0686	0.18426	0	428.99474872 (2.38798313, 77067.75316997)	0.0221	0.0682067	0	30.21919822 (0.09015009, 10129.77340847)	0.2506	0.500564	0	0.35436145 (0.0262552, 4.78274991)	0.4346	0.655332	0	1.05517008 (0.08420227, 13.22272975)	0.9668	0.983038	0	0.42030549 (0.01854757, 9.52451923)	0.5862	0.77373
X4d1ad89a79a9dfec022fc5f0983ba006	p__Firmicutes; c__Clostridia; o__Clostridiales; f__[Tissierellaceae]; g__Peptoniphilus; s__.15	ASV	0	0.44957144 (0.07028584, 2.87560738)	0.3985	0.612298	0	0.41609899 (0.08083585, 2.14185117)	0.2942	0.498546	0	0.46637788 (0.0468544, 4.64221787)	0.5153	0.760767	0	0.95768982 (0.69638145, 1.31705087)	0.7903	0.946676	0	0.90149516 (0.65768473, 1.23568862)	0.5192	0.983038	0	0.34159342 (0.02842348, 4.10527018)	0.3971	0.77373
a9dc00e4c01214507431b41a99172702	p__Firmicutes; c__Clostridia; o__Clostridiales; f__[Tissierellaceae]; g__Peptoniphilus; s__.16	ASV	0	165.64245546 (0.67651221, 40557.17348215)	0.0686	0.18426	0	428.99474872 (2.38798313, 77067.75316997)	0.0221	0.0682067	0	30.21919822 (0.09015009, 10129.77340847)	0.2506	0.500564	0	1.03707715 (0.79077161, 1.36010069)	0.7924	0.947749	0	0.99734001 (0.76565412, 1.29913375)	0.9842	0.989214	0	0.35115134 (0.01623215, 7.59648412)	0.5046	0.77373
df867fb5a4334703bef3330c6659ae57	p__Firmicutes; c__Clostridia; o__Clostridiales; f__[Tissierellaceae]; g__Peptoniphilus; s__.17	ASV	0	165.64245546 (0.67651221, 40557.17348215)	0.0686	0.18426	0	428.99474872 (2.38798313, 77067.75316997)	0.0221	0.0682067	0	30.21919822 (0.09015009, 10129.77340847)	0.2506	0.500564	0	0.35436145 (0.0262552, 4.78274991)	0.4346	0.655332	0	1.05517008 (0.08420227, 13.22272975)	0.9668	0.983038	0	0.42030549 (0.01854757, 9.52451923)	0.5862	0.77373
b76cbb37ab7acc8f024884792a1a2064	p__Firmicutes; c__Clostridia; o__Clostridiales; f__[Tissierellaceae]; g__Peptoniphilus; s__.18	ASV	0	165.64245546 (0.67651221, 40557.17348215)	0.0686	0.18426	0	428.99474872 (2.38798313, 77067.75316997)	0.0221	0.0682067	0	30.21919822 (0.09015009, 10129.77340847)	0.2506	0.500564	0	0.35964504 (0.02878245, 4.49386901)	0.4274	0.655332	0	0.84402168 (0.12662259, 5.62595173)	0.8609	0.983038	0	0.41866452 (0.02052634, 8.5392721)	0.5714	0.77373
ec3d8ce1ed9e01411ad3696fe50bf30f	p__Firmicutes; c__Clostridia; o__Clostridiales; f__[Tissierellaceae]; g__Peptoniphilus; s__.19	ASV	0	165.64245546 (0.67651221, 40557.17348215)	0.0686	0.18426	0	428.99474872 (2.38798313, 77067.75316997)	0.0221	0.0682067	0	30.21919822 (0.09015009, 10129.77340847)	0.2506	0.500564	0	0.35436145 (0.0262552, 4.78274991)	0.4346	0.655332	0	1.05517008 (0.08420227, 13.22272975)	0.9668	0.983038	0	0.42030549 (0.01854757, 9.52451923)	0.5862	0.77373
X551a0d33a0f6c7ee924d18a20adfad57	p__Firmicutes; c__Bacilli; o__Lactobacillales; f__Streptococcaceae; g__Lactococcus; s__	ASV	0	0.8761283 (0.64326139, 1.19329531)	0.4015	0.612823	0	0.88364192 (0.6472666, 1.20633917)	0.4361	0.617427	0	0.89283267 (0.64553913, 1.23485957)	0.4933	0.750923	0	1.06203644 (0.66507489, 1.69593143)	0.801	0.953546	0	1.03715208 (0.64352972, 1.67153808)	0.8809	0.983038	0	1.29928748 (0.78128145, 2.16074241)	0.313	0.77373
d90f9f9182158772674b64ea857ea0d4	p__Firmicutes; c__Bacilli; o__Lactobacillales; f__Streptococcaceae; g__Lactococcus; s__.1	ASV	0	0.93909284 (0.70151318, 1.25713299)	0.6728	0.812107	0	0.8745896 (0.64849968, 1.17950246)	0.3799	0.574964	0	1.0385744 (0.77347726, 1.39452942)	0.8013	0.890675	0	1.39988116 (0.66398259, 2.95138348)	0.3767	0.655332	0	1.36556749 (0.68101024, 2.73824748)	0.3801	0.983038	0	1.51910894 (0.70545135, 3.27122769)	0.2853	0.77373
X7d00b61da019a644d964d57088072e35	p__Firmicutes; c__Bacilli; o__Lactobacillales; f__Streptococcaceae; g__Lactococcus; s__.2	ASV	35	0.69670306 (0.54156518, 0.89628205)	0.0049	0.18426	32	0.6910869 (0.54018333, 0.88414632)	0.0033	0.0682067	2	0.61477304 (0.42890734, 0.88118309)	0.0081	0.467123	0	1.40025575 (0.8836213, 2.21895529)	0.1518	0.655332	0	1.39955666 (0.88954132, 2.20198748)	0.146	0.983038	0	1.57004696 (0.9622819, 2.56166872)	0.0709	0.77373
X7c443ce74eb793874a511eb5178a580d	p__Firmicutes; c__Bacilli; o__Lactobacillales; f__Streptococcaceae; g__Lactococcus; s__.3	ASV	0	0.88884277 (0.69662979, 1.13409084)	0.3432	0.555102	0	0.88881767 (0.70351177, 1.12293336)	0.3231	0.511629	0	0.87081772 (0.65894345, 1.15081728)	0.3308	0.58635	0	0.36095303 (0.04522802, 2.88067189)	0.3363	0.655332	0	0.58553621 (0.15253467, 2.2477031)	0.4355	0.983038	0	0.39249246 (0.03681005, 4.18500767)	0.4386	0.77373
X0d3564cb45909b97eaa8d6039a72d3fa	p__Firmicutes; c__Bacilli; o__Lactobacillales; f__Streptococcaceae; g__Streptococcus; s__	ASV	0	1.1481933 (0.92093476, 1.43153228)	0.2194	0.420116	0	1.17539919 (0.94239665, 1.46601035)	0.1517	0.312534	0	1.37262983 (1.06147196, 1.77499994)	0.0157	0.467123	0	1.17817817 (0.99769165, 1.39131545)	0.0533	0.655332	0	1.20512196 (1.02058678, 1.42302346)	0.0278	0.66895	26	1.299963 (1.07217654, 1.57614324)	0.0076	0.460092
bee3156515b0818279d541b9c306a2a1	p__Firmicutes; c__Bacilli; o__Lactobacillales; f__Streptococcaceae; g__Streptococcus; s__.1	ASV	0	1.15124128 (0.91978398, 1.44094321)	0.2188	0.419989	0	1.17908521 (0.94168516, 1.47633413)	0.1509	0.311908	0	1.38071332 (1.06279781, 1.79372713)	0.0157	0.467123	0	1.11906886 (0.90121452, 1.38958604)	0.3085	0.655332	0	1.15641342 (0.9337909, 1.43211075)	0.1828	0.983038	0	1.31345482 (1.02858804, 1.67721528)	0.0288	0.77373
f219de02c3066410599e191a9cde826c	p__Firmicutes; c__Bacilli; o__Lactobacillales; f__Streptococcaceae; g__Streptococcus; s__.2	ASV	0	1.16146708 (0.91602471, 1.47267401)	0.2165	0.41659	0	1.19147267 (0.93939702, 1.51118973)	0.1486	0.30857	0	1.40795639 (1.06725662, 1.85741757)	0.0155	0.467123	0	1.12146756 (0.89897561, 1.39902514)	0.3096	0.655332	0	1.15985991 (0.93239471, 1.44281708)	0.183	0.983038	0	1.3207273 (1.02892471, 1.69528496)	0.029	0.77373
df013eea03d4bc72dad2bd38fe94b75c	p__Firmicutes; c__Bacilli; o__Lactobacillales; f__Streptococcaceae; g__Streptococcus; s__.3	ASV	0	1.16337925 (0.91533867, 1.47863445)	0.2161	0.41659	0	1.19379263 (0.9389856, 1.51774516)	0.1482	0.308554	0	1.41307179 (1.06809212, 1.86947534)	0.0155	0.467123	0	1.18406199 (0.99267878, 1.41234286)	0.0603	0.655332	0	1.214053 (1.01776698, 1.44819465)	0.0311	0.66895	26	1.32619507 (1.07830712, 1.63106905)	0.0075	0.460092
c6462987c0b82b3fdddd8d8e2c76b859	p__Firmicutes; c__Bacilli; o__Lactobacillales; f__Streptococcaceae; g__Streptococcus; s__.4	ASV	0	165.64245546 (0.67651221, 40557.17348215)	0.0686	0.18426	0	428.99474872 (2.38798313, 77067.75316997)	0.0221	0.0682067	0	30.21919822 (0.09015009, 10129.77340847)	0.2506	0.500564	0	0.32361093 (0.02880995, 3.6349953)	0.3606	0.655332	0	0.97752243 (0.67225764, 1.4214046)	0.9053	0.983038	0	0.33749264 (0.02543617, 4.47792592)	0.4102	0.77373
X5f14984ead312dcb5dfab2fe9d9ef4d2	p__Firmicutes; c__Bacilli; o__Lactobacillales; f__Streptococcaceae; g__Streptococcus; s__.5	ASV	0	165.64245546 (0.67651221, 40557.17348215)	0.0686	0.18426	0	428.99474872 (2.38798313, 77067.75316997)	0.0221	0.0682067	0	30.21919822 (0.09015009, 10129.77340847)	0.2506	0.500564	0	0.32347916 (0.02886289, 3.62537393)	0.36	0.655332	0	0.97740003 (0.6706972, 1.42435485)	0.9053	0.983038	0	0.33708816 (0.02554914, 4.44744611)	0.4087	0.77373
X64d4ef7467c0ef3bfec9a87fcbf42e99	p__Firmicutes; c__Bacilli; o__Lactobacillales; f__Streptococcaceae; g__Streptococcus; s__.6	ASV	0	165.64245546 (0.67651221, 40557.17348215)	0.0686	0.18426	0	428.99474872 (2.38798313, 77067.75316997)	0.0221	0.0682067	0	30.21919822 (0.09015009, 10129.77340847)	0.2506	0.500564	0	1.0301551 (0.70592831, 1.50329645)	0.8776	0.953546	0	1.08750986 (0.75216594, 1.57236272)	0.6556	0.983038	0	0.93273329 (0.63115999, 1.37840073)	0.7267	0.835864
ba3eeac17e4a0d867db9bf95ee54f045	p__Firmicutes; c__Bacilli; o__Lactobacillales; f__Streptococcaceae; g__Streptococcus; s__.7	ASV	0	165.64245546 (0.67651221, 40557.17348215)	0.0686	0.18426	0	428.99474872 (2.38798313, 77067.75316997)	0.0221	0.0682067	0	30.21919822 (0.09015009, 10129.77340847)	0.2506	0.500564	0	1.03044963 (0.69640577, 1.52472378)	0.8807	0.953546	0	1.09095423 (0.74452958, 1.59856797)	0.6552	0.983038	0	0.92987368 (0.62030189, 1.39394232)	0.7248	0.835864
X63b7aac01335fd1534322c2acce3b381	p__Firmicutes; c__Bacilli; o__Lactobacillales; f__Streptococcaceae; g__Streptococcus; s__.8	ASV	0	0.93192936 (0.74020795, 1.17330855)	0.5486	0.732403	0	0.86065169 (0.67578666, 1.09608755)	0.2239	0.428733	0	1.01424878 (0.79429443, 1.29511242)	0.9097	0.951602	0	0.96950308 (0.83158735, 1.13029164)	0.6924	0.875048	0	0.97313753 (0.84117351, 1.12580417)	0.7142	0.983038	0	1.0079275 (0.85483322, 1.18843983)	0.9252	0.973439
X0898fcb09ee4c77e287a35057a335c88	p__Firmicutes; c__Bacilli; o__Lactobacillales; f__Streptococcaceae; g__Streptococcus; s__.9	ASV	0	165.64245546 (0.67651221, 40557.17348215)	0.0686	0.18426	0	428.99474872 (2.38798313, 77067.75316997)	0.0221	0.0682067	0	30.21919822 (0.09015009, 10129.77340847)	0.2506	0.500564	0	0.38809172 (0.03744888, 4.02188794)	0.4275	0.655332	0	0.65275191 (0.19348058, 2.20221094)	0.4917	0.983038	0	0.42363481 (0.02710504, 6.62114811)	0.5403	0.77373
X611f78b24c975c4275a9781eaf2bfdca	p__Firmicutes; c__Bacilli; o__Lactobacillales; f__Streptococcaceae; g__Streptococcus; s__.10	ASV	0	1.01139481 (0.81342631, 1.25754409)	0.9188	0.950605	0	0.97355639 (0.78273822, 1.21089276)	0.8097	0.887512	0	1.08805828 (0.86251186, 1.37258497)	0.4764	0.738045	0	0.90221587 (0.72612367, 1.12101218)	0.353	0.655332	0	0.87275617 (0.69904847, 1.08962877)	0.2294	0.983038	0	0.95224892 (0.75204714, 1.20574623)	0.6845	0.835196
X4e1658f4308298a36eec4f70d1f88b46	p__Firmicutes; c__Bacilli; o__Lactobacillales; f__Streptococcaceae; g__Streptococcus; s__.11	ASV	0	0.8379658 (0.61844972, 1.13539817)	0.254	0.471458	0	0.76238893 (0.55951468, 1.03882328)	0.0857	0.208166	0	0.89957393 (0.65405994, 1.23724632)	0.5152	0.760767	0	0.98445799 (0.84692536, 1.14432461)	0.8383	0.953546	0	0.98450147 (0.85324409, 1.13595062)	0.8306	0.983038	0	1.0291214 (0.87483195, 1.21062206)	0.7291	0.835864
X8ea354520a448f32b1f09829631949bf	p__Firmicutes; c__Bacilli; o__Lactobacillales; f__Streptococcaceae; g__Streptococcus; s__.12	ASV	0	0.96599695 (0.7296685, 1.27886857)	0.809	0.884038	0	0.92096536 (0.69725751, 1.21644755)	0.562	0.729858	0	1.04560397 (0.77710193, 1.40687807)	0.7684	0.877808	0	0.93369503 (0.74720168, 1.16673508)	0.5462	0.74499	0	0.95600802 (0.77757754, 1.17538289)	0.6695	0.983038	0	0.98931764 (0.77646142, 1.26052547)	0.9308	0.976719
X826b558d8e2c84f24e33669aa6b290ad	p__Firmicutes; c__Bacilli; o__Lactobacillales; f__Streptococcaceae; g__Streptococcus; s__.13	ASV	0	1.33682699 (0.60028134, 2.9771147)	0.4773	0.669581	0	1.43896417 (0.68961101, 3.00258821)	0.3322	0.521839	0	1.32628221 (0.51982867, 3.38385433)	0.5546	0.776674	0	0.71493166 (0.41156892, 1.24189961)	0.2336	0.655332	0	1.19101172 (0.85770295, 1.65384638)	0.2967	0.983038	0	0.73081465 (0.38295982, 1.39463729)	0.3415	0.77373
a0bb5e8a2610d02093b9462ea1352ee1	p__Firmicutes; c__Bacilli; o__Lactobacillales; f__Streptococcaceae; g__Streptococcus; s__.14	ASV	0	1.0251197 (0.80743887, 1.30148602)	0.8386	0.90038	0	1.01579015 (0.80156682, 1.2872659)	0.8968	0.929884	0	0.85008582 (0.63139396, 1.14452457)	0.2844	0.549933	0	1.00619576 (0.82199249, 1.2316778)	0.9523	0.987431	0	1.02694345 (0.83668164, 1.2604709)	0.7992	0.983038	0	1.00861577 (0.80291788, 1.26701097)	0.9412	0.977208
X33e8e6fc6450dcdddafff1c147b6fba8	p__Firmicutes; c__Bacilli; o__Lactobacillales; f__Streptococcaceae; g__Streptococcus; s__.15	ASV	0	0.64632156 (0.28197597, 1.48144382)	0.3024	0.530042	0	1.08543996 (0.80618175, 1.46143213)	0.589	0.74405	0	0.61369696 (0.21783808, 1.72891696)	0.3555	0.611214	0	1.09077177 (0.72149027, 1.6490632)	0.6803	0.863542	0	1.20734218 (0.80199018, 1.81757231)	0.3666	0.983038	0	1.12696183 (0.73938782, 1.71769528)	0.5783	0.77373
a6e043b8498fec0fc5b687961b83ffdc	p__Firmicutes; c__Bacilli; o__Lactobacillales; f__Streptococcaceae; g__Streptococcus; s__.16	ASV	0	0.92545453 (0.73050278, 1.1724337)	0.5209	0.706807	0	1.10009748 (0.89045469, 1.35909719)	0.3765	0.573125	0	0.82499831 (0.61117741, 1.11362463)	0.2088	0.500564	0	0.83899038 (0.60360082, 1.16617613)	0.296	0.655332	0	0.85869694 (0.62359131, 1.18244179)	0.3507	0.983038	0	0.82794599 (0.59783554, 1.14662733)	0.2558	0.77373
aa30f735182a05dc43fd09fbae8cc51c	p__Firmicutes; c__Bacilli; o__Lactobacillales; f__Streptococcaceae; g__Streptococcus; s__.17	ASV	0	1.44274312 (0.86200786, 2.41472012)	0.163	0.351455	0	1.4434663 (0.8732583, 2.38600074)	0.1523	0.312951	0	0.78129634 (0.19706738, 3.0975394)	0.7254	0.855907	0	0.35436145 (0.0262552, 4.78274991)	0.4346	0.655332	0	1.05517008 (0.08420227, 13.22272975)	0.9668	0.983038	0	0.42030549 (0.01854757, 9.52451923)	0.5862	0.77373
fbe504ff7aedfc1f0808dddd701b25ca	p__Firmicutes; c__Bacilli; o__Lactobacillales; f__Streptococcaceae; g__Streptococcus; s__.18	ASV	0	0.79668306 (0.57099715, 1.11157104)	0.181	0.366592	0	1.00521767 (0.74492853, 1.35645571)	0.9728	0.981732	0	0.77494157 (0.54701754, 1.09783396)	0.1514	0.500564	0	0.30612874 (0.02553325, 3.67030537)	0.3503	0.655332	0	0.55693081 (0.15810757, 1.96177786)	0.3622	0.983038	0	0.34760592 (0.02102059, 5.74816668)	0.4604	0.77373
a542e9e4332d61561dc172f826ef306a	p__Firmicutes; c__Bacilli; o__Lactobacillales; f__Streptococcaceae; g__Streptococcus; s__.19	ASV	0	1.54368855 (0.84791373, 2.81039717)	0.1555	0.341839	0	1.54857519 (0.86378102, 2.77626515)	0.142	0.29643	0	0.78088692 (0.17596369, 3.46539895)	0.7449	0.865932	0	0.35436145 (0.0262552, 4.78274991)	0.4346	0.655332	0	1.05517008 (0.08420227, 13.22272975)	0.9668	0.983038	0	0.42030549 (0.01854757, 9.52451923)	0.5862	0.77373
cd63a017ab9a41678f16e6185029c132	p__Firmicutes; c__Bacilli; o__Lactobacillales; f__Streptococcaceae; g__Streptococcus; s__.20	ASV	0	1.00954793 (0.77664609, 1.31229275)	0.9434	0.962978	0	0.9585222 (0.73929664, 1.2427553)	0.7492	0.852053	0	0.93095348 (0.65008761, 1.3331655)	0.6962	0.836503	0	0.87009565 (0.73361745, 1.03196352)	0.1099	0.655332	4	0.88917799 (0.76713881, 1.0306316)	0.1189	0.983038	2	0.75362236 (0.55579311, 1.02186705)	0.0686	0.77373
a917e87cc170f7a2617c92d6efb2f3e3	p__Firmicutes; c__Bacilli; o__Lactobacillales; f__Streptococcaceae; g__Streptococcus; s__.21	ASV	0	1.44862062 (0.97018171, 2.16299863)	0.07	0.186115	0	1.48886625 (0.99793606, 2.22130737)	0.0512	0.133868	0	1.36273652 (0.78839128, 2.35549386)	0.2677	0.5267	0	0.9160908 (0.77638637, 1.0809339)	0.2992	0.655332	0	0.92481539 (0.79452986, 1.07646489)	0.313	0.983038	0	0.85314017 (0.68136808, 1.06821579)	0.1661	0.77373
X73f81033bfdc39d7ea272fc515cd81b1	p__Firmicutes; c__Bacilli; o__Lactobacillales; f__Streptococcaceae; g__Streptococcus; s__.22	ASV	0	1.05628562 (0.73631119, 1.51530946)	0.7661	0.854887	0	1.03184284 (0.72697402, 1.46456355)	0.8607	0.910445	0	0.68464213 (0.20087639, 2.33344918)	0.5448	0.76937	0	0.82392465 (0.6496665, 1.04492354)	0.1101	0.655332	0	0.82094354 (0.65485933, 1.02914973)	0.0871	0.92632	0	0.78052163 (0.56406876, 1.08003503)	0.1348	0.77373
bb8b6069a36de42cedbfa753313cab46	p__Firmicutes; c__Bacilli; o__Lactobacillales; f__Streptococcaceae; g__Streptococcus; s__.23	ASV	0	0.93305935 (0.70711503, 1.23119961)	0.6243	0.787378	0	0.86528349 (0.64722115, 1.15681559)	0.3287	0.517374	0	0.82227346 (0.53601651, 1.2614045)	0.3701	0.62504	0	0.90410663 (0.77829964, 1.05024949)	0.1873	0.655332	0	0.91393356 (0.79731073, 1.04761484)	0.1963	0.983038	0	0.81939329 (0.65433563, 1.02608711)	0.0826	0.77373
X044f1ba585b8da81b4d64852a2f1cd3f	p__Tenericutes; c__Mollicutes; o__Mycoplasmatales; f__Mycoplasmataceae; g__Ureaplasma; s__	ASV	0	0.82457449 (0.65504464, 1.03797977)	0.1005	0.242117	0	0.85540253 (0.6819403, 1.07298761)	0.1768	0.352257	0	0.84706326 (0.6653364, 1.07842613)	0.1779	0.500564	0	0.88629554 (0.73878459, 1.06325958)	0.1937	0.655332	0	0.91485144 (0.76932571, 1.08790482)	0.314	0.983038	26	0.82514947 (0.66427467, 1.0249851)	0.0824	0.77373
X99efb9d1db2e318fcc812dd5033716b2	p__Tenericutes; c__Mollicutes; o__Mycoplasmatales; f__Mycoplasmataceae; g__Ureaplasma; s__.1	ASV	0	0.85410188 (0.68232036, 1.06913126)	0.1687	0.355943	0	0.89849434 (0.72166243, 1.11865608)	0.3385	0.526481	0	0.8405557 (0.65559925, 1.07769173)	0.1707	0.500564	0	0.95468585 (0.81798303, 1.11423469)	0.5564	0.751092	0	1.02659198 (0.87942134, 1.19839154)	0.7396	0.983038	0	0.98100585 (0.83688158, 1.14995061)	0.813	0.89113
X85a11c34cc8672e5fe472b02634b5187	p__Tenericutes; c__Mollicutes; o__Mycoplasmatales; f__Mycoplasmataceae; g__Ureaplasma; s__.2	ASV	0	0.93427773 (0.76612764, 1.13933349)	0.5019	0.690551	0	0.97975593 (0.8080039, 1.18801615)	0.8352	0.901649	0	0.95214144 (0.77160739, 1.17491529)	0.6475	0.815836	0	0.9959642 (0.85706153, 1.15737861)	0.9579	0.990165	0	1.00354287 (0.8634674, 1.16634201)	0.9632	0.983038	0	0.96495966 (0.81922081, 1.13662535)	0.6694	0.821201
X3cd7e4d5af2586822c907a4d48d2ac5f	p__Tenericutes; c__Mollicutes; o__Mycoplasmatales; f__Mycoplasmataceae; g__Ureaplasma; s__.3	ASV	0	0.47215708 (0.11239039, 1.98355318)	0.3055	0.530921	0	0.63331677 (0.15724858, 2.55067569)	0.5205	0.691948	0	0.42547973 (0.09079343, 1.99389976)	0.2782	0.541767	0	0.84470566 (0.55506912, 1.28547531)	0.4308	0.655332	0	0.89478722 (0.59630089, 1.34268485)	0.5913	0.983038	0	0.82783775 (0.53844866, 1.27275892)	0.3893	0.77373
X182d024b393b538854614d467c155ba7	p__Tenericutes; c__Mollicutes; o__Mycoplasmatales; f__Mycoplasmataceae; g__Ureaplasma; s__.4	ASV	0	0.87098962 (0.69487037, 1.0917474)	0.2308	0.437686	0	0.860261 (0.68243638, 1.08442195)	0.2027	0.391953	0	0.83146147 (0.64750847, 1.06767433)	0.148	0.500564	0	0.88078192 (0.7431569, 1.04389369)	0.1431	0.655332	0	0.85867469 (0.71822567, 1.0265885)	0.0945	0.959343	0	0.84152637 (0.68806413, 1.02921601)	0.093	0.77373
X8325d9f695e287f84cd86fbd26221a65	p__Proteobacteria; c__Alphaproteobacteria; o__Caulobacterales; f__; g__; s__	ASV	0	165.64245546 (0.67651221, 40557.17348215)	0.0686	0.18426	0	428.99474872 (2.38798313, 77067.75316997)	0.0221	0.0682067	0	30.21919822 (0.09015009, 10129.77340847)	0.2506	0.500564	0	0.35436145 (0.0262552, 4.78274991)	0.4346	0.655332	0	1.05517008 (0.08420227, 13.22272975)	0.9668	0.983038	0	0.42030549 (0.01854757, 9.52451923)	0.5862	0.77373
X311d8dc01db2cd3f7723d6484fe5c9c6	p__Proteobacteria; c__Alphaproteobacteria; o__Caulobacterales; f__; g__; s__.1	ASV	0	165.64245546 (0.67651221, 40557.17348215)	0.0686	0.18426	0	428.99474872 (2.38798313, 77067.75316997)	0.0221	0.0682067	0	30.21919822 (0.09015009, 10129.77340847)	0.2506	0.500564	0	0.35436145 (0.0262552, 4.78274991)	0.4346	0.655332	0	1.05517008 (0.08420227, 13.22272975)	0.9668	0.983038	0	0.42030549 (0.01854757, 9.52451923)	0.5862	0.77373
X16be848201afaf616e1c413f5750e8ce	p__Proteobacteria; c__Alphaproteobacteria; o__Rhizobiales; f__Methylobacteriaceae; g__; s__	ASV	0	0.73743783 (0.50738183, 1.07180534)	0.1104	0.256297	0	0.88782573 (0.67511254, 1.16756019)	0.3945	0.586903	0	0.80541547 (0.55279308, 1.17348444)	0.2598	0.515019	0	1.13580657 (0.95021152, 1.357652)	0.1618	0.655332	0	1.07765688 (0.89611621, 1.29597517)	0.4268	0.983038	0	1.36688917 (1.10765986, 1.68678678)	0.0036	0.460092
d592677e4d56e9ab3ef0a8a3bd7d7077	p__Proteobacteria; c__Alphaproteobacteria; o__Rhizobiales; f__Methylobacteriaceae; g__; s__.1	ASV	0	165.64245546 (0.67651221, 40557.17348215)	0.0686	0.18426	0	428.99474872 (2.38798313, 77067.75316997)	0.0221	0.0682067	0	30.21919822 (0.09015009, 10129.77340847)	0.2506	0.500564	0	1.1340319 (0.88705242, 1.44977718)	0.3155	0.655332	0	1.17814844 (0.92500865, 1.50056301)	0.1841	0.983038	0	1.35957638 (1.03049049, 1.79375546)	0.0298	0.77373
X6e68d2e10e89f45031746c2fd3d9cf0b	p__Proteobacteria; c__Alphaproteobacteria; o__Rhizobiales; f__Methylobacteriaceae; g__; s__.2	ASV	0	0.64661426 (0.28522992, 1.46587007)	0.2964	0.526562	0	1.06092612 (0.79562843, 1.41468578)	0.6871	0.815607	0	0.61754973 (0.22202894, 1.7176485)	0.3557	0.611214	0	1.15941582 (0.92158962, 1.45861566)	0.2066	0.655332	0	1.13746216 (0.91160921, 1.41927061)	0.2541	0.983038	2	1.3740088 (1.06823969, 1.76730018)	0.0134	0.575753
X53969cc3ca5572368cefd8b0a1908d8d	p__Proteobacteria; c__Alphaproteobacteria; o__Rhizobiales; f__Methylobacteriaceae; g__; s__.3	ASV	0	0.84608195 (0.62994941, 1.1363685)	0.2668	0.489444	0	0.98379698 (0.77600499, 1.24722973)	0.8927	0.929305	0	0.91253104 (0.67255198, 1.2381391)	0.5566	0.776674	0	1.13435834 (0.9784367, 1.31512732)	0.0947	0.655332	0	1.08863417 (0.93722268, 1.26450669)	0.2664	0.983038	249	1.35251337 (1.13031817, 1.61838715)	0.001	0.3935
X10ef54e7e4c8e04738da371c6fb9d8d2	p__Proteobacteria; c__Alphaproteobacteria; o__Rhizobiales; f__Methylobacteriaceae; g__; s__.4	ASV	0	165.64245546 (0.67651221, 40557.17348215)	0.0686	0.18426	0	428.99474872 (2.38798313, 77067.75316997)	0.0221	0.0682067	0	30.21919822 (0.09015009, 10129.77340847)	0.2506	0.500564	0	1.12781117 (0.89299744, 1.4243692)	0.3126	0.655332	0	1.16904329 (0.92868138, 1.47161584)	0.1835	0.983038	0	1.3401807 (1.02975754, 1.74418174)	0.0294	0.77373
X60d6cb7b60b59d7c3b464e8ed802b820	p__Proteobacteria; c__Alphaproteobacteria; o__Rhizobiales; f__Methylobacteriaceae; g__; s__.5	ASV	0	0.77818922 (0.54525616, 1.11063113)	0.167	0.355943	0	0.97313493 (0.75425639, 1.2555301)	0.8341	0.901649	0	0.83178428 (0.57973561, 1.19341483)	0.3173	0.571384	0	1.12652308 (0.96728499, 1.31197554)	0.1255	0.655332	0	1.07840675 (0.92352856, 1.25925842)	0.3399	0.983038	111	1.34009704 (1.11590236, 1.60933441)	0.0017	0.43285
ed5da50c0b29a029f087ae17b91256ec	p__Proteobacteria; c__Alphaproteobacteria; o__Rhizobiales; f__Methylobacteriaceae; g__; s__.6	ASV	0	165.64245546 (0.67651221, 40557.17348215)	0.0686	0.18426	0	428.99474872 (2.38798313, 77067.75316997)	0.0221	0.0682067	0	30.21919822 (0.09015009, 10129.77340847)	0.2506	0.500564	0	1.1398194 (0.8814455, 1.47392922)	0.3184	0.655332	0	1.18671132 (0.92156178, 1.52814903)	0.1846	0.983038	0	1.37791465 (1.03109492, 1.84139089)	0.0302	0.77373
X222f9c6d66662d81c1c45d70bc53ad92	p__Proteobacteria; c__Alphaproteobacteria; o__Rhizobiales; f__Methylobacteriaceae; g__; s__.7	ASV	0	0.87619531 (0.38783477, 1.97949819)	0.7506	0.845096	0	0.91245447 (0.44946889, 1.8523488)	0.7998	0.884049	0	0.90682831 (0.31670613, 2.59653193)	0.8554	0.920919	0	0.35436145 (0.0262552, 4.78274991)	0.4346	0.655332	0	1.05517008 (0.08420227, 13.22272975)	0.9668	0.983038	0	0.42030549 (0.01854757, 9.52451923)	0.5862	0.77373
d78f97f278db875484b77c8079bd5ebf	p__Proteobacteria; c__Alphaproteobacteria; o__Rhizobiales; f__Methylobacteriaceae; g__; s__.8	ASV	0	0.87565752 (0.38258566, 2.00419455)	0.7533	0.845184	0	0.91309336 (0.44461086, 1.87521171)	0.8044	0.884799	0	0.90721615 (0.31161584, 2.64120441)	0.8583	0.920919	0	1.34889824 (0.72141884, 2.52214994)	0.3486	0.655332	0	1.30443921 (0.72408399, 2.34995068)	0.3762	0.983038	0	1.43941495 (0.75382115, 2.74855034)	0.2697	0.77373
c4f116f3cd15e9ab6cd015c8a5a59038	p__Proteobacteria; c__Alphaproteobacteria; o__Rhizobiales; f__Methylobacteriaceae; g__; s__.9	ASV	0	0.8758124 (0.38418009, 1.9965828)	0.7525	0.845184	0	0.91288571 (0.44608643, 1.86815889)	0.803	0.884799	0	0.90708637 (0.31316082, 2.62742221)	0.8574	0.920919	0	0.35436145 (0.0262552, 4.78274991)	0.4346	0.655332	0	1.05517008 (0.08420227, 13.22272975)	0.9668	0.983038	0	0.42030549 (0.01854757, 9.52451923)	0.5862	0.77373
c48f22b537d267fd02a109b4b42bc9a0	p__Proteobacteria; c__Alphaproteobacteria; o__Rhizobiales; f__Methylobacteriaceae; g__; s__.10	ASV	0	0.87555703 (0.38150658, 2.0094021)	0.7539	0.845184	0	0.91324082 (0.44361226, 1.88004001)	0.8054	0.884799	0	0.90731008 (0.31057083, 2.65064037)	0.8589	0.920919	0	0.35436145 (0.0262552, 4.78274991)	0.4346	0.655332	0	1.05517008 (0.08420227, 13.22272975)	0.9668	0.983038	0	0.42030549 (0.01854757, 9.52451923)	0.5862	0.77373
X9d61e2bb2e6a4d7ba4d6b4c4ae738d3c	p__Proteobacteria; c__Alphaproteobacteria; o__Rhizobiales; f__Methylobacteriaceae; g__; s__.11	ASV	0	1.43974354 (0.91633265, 2.26212768)	0.1139	0.259824	0	1.46422457 (0.92406461, 2.32013386)	0.1044	0.238381	0	1.22074014 (0.77761411, 1.91638304)	0.386	0.637158	0	0.35436145 (0.0262552, 4.78274991)	0.4346	0.655332	0	1.05517008 (0.08420227, 13.22272975)	0.9668	0.983038	0	0.42030549 (0.01854757, 9.52451923)	0.5862	0.77373
X1c7dba7cc7c914062792c09fa8f75086	p__Proteobacteria; c__Alphaproteobacteria; o__Rhizobiales; f__Methylobacteriaceae; g__; s__.12	ASV	0	1.54704427 (0.90793729, 2.63602563)	0.1085	0.252632	0	1.58218188 (0.91892915, 2.72414852)	0.0979	0.228627	0	1.26984789 (0.74654961, 2.15995512)	0.3781	0.631772	0	0.35436145 (0.0262552, 4.78274991)	0.4346	0.655332	0	1.05517008 (0.08420227, 13.22272975)	0.9668	0.983038	0	0.42030549 (0.01854757, 9.52451923)	0.5862	0.77373
e3dd0305cfeab041d6cdfb4a719133fb	p__Proteobacteria; c__Alphaproteobacteria; o__Rhizobiales; f__Methylobacteriaceae; g__; s__.13	ASV	0	1.41704329 (0.91845885, 2.18628379)	0.1151	0.261803	0	1.43947601 (0.92552638, 2.23882457)	0.106	0.240409	0	1.21014526 (0.78490604, 1.86576669)	0.3878	0.637158	0	0.35436145 (0.0262552, 4.78274991)	0.4346	0.655332	0	1.05517008 (0.08420227, 13.22272975)	0.9668	0.983038	0	0.42030549 (0.01854757, 9.52451923)	0.5862	0.77373
X00821081a968e7e74b88d7a6408d3fdf	p__Proteobacteria; c__Alphaproteobacteria; o__Rhizobiales; f__Methylobacteriaceae; g__; s__.14	ASV	0	1.46600882 (0.91403714, 2.35130693)	0.1125	0.258127	0	1.49295147 (0.92255056, 2.41602376)	0.1027	0.237023	0	1.23290696 (0.76951276, 1.97535331)	0.384	0.637158	0	0.35436145 (0.0262552, 4.78274991)	0.4346	0.655332	0	1.05517008 (0.08420227, 13.22272975)	0.9668	0.983038	0	0.42030549 (0.01854757, 9.52451923)	0.5862	0.77373
b42b11700bcd8ebdc3e64b471400c9ae	p__Proteobacteria; c__Alphaproteobacteria; o__Rhizobiales; f__Methylobacteriaceae; g__; s__.15	ASV	0	1.74470343 (0.89782037, 3.39042214)	0.1006	0.242117	0	1.80338767 (0.91509667, 3.55394921)	0.0884	0.212106	0	1.35649819 (0.70069258, 2.62609793)	0.3656	0.618768	0	0.35436145 (0.0262552, 4.78274991)	0.4346	0.655332	0	1.05517008 (0.08420227, 13.22272975)	0.9668	0.983038	0	0.42030549 (0.01854757, 9.52451923)	0.5862	0.77373
X85e3a38f9c35c2e24eabdfdee82db957	p__Proteobacteria; c__Alphaproteobacteria; o__Sphingomonadales; f__Sphingomonadaceae; g__; s__	ASV	0	0.54775582 (0.18515725, 1.62044124)	0.2767	0.504081	0	1.17777635 (0.71592508, 1.93757302)	0.5194	0.691654	0	0.50254582 (0.13165062, 1.91835262)	0.314	0.570214	0	0.35436145 (0.0262552, 4.78274991)	0.4346	0.655332	0	1.05517008 (0.08420227, 13.22272975)	0.9668	0.983038	0	0.42030549 (0.01854757, 9.52451923)	0.5862	0.77373
X6baeba5f3e564dbb8c8a25461c5d43e8	p__Proteobacteria; c__Alphaproteobacteria; o__Sphingomonadales; f__Sphingomonadaceae; g__; s__.1	ASV	0	0.54775582 (0.18515725, 1.62044124)	0.2767	0.504081	0	1.17777635 (0.71592508, 1.93757302)	0.5194	0.691654	0	0.50254582 (0.13165062, 1.91835262)	0.314	0.570214	0	0.35436145 (0.0262552, 4.78274991)	0.4346	0.655332	0	1.05517008 (0.08420227, 13.22272975)	0.9668	0.983038	0	0.42030549 (0.01854757, 9.52451923)	0.5862	0.77373
X7098168c660f680d5c82029b2c932eb5	p__Proteobacteria; c__Alphaproteobacteria; o__Sphingomonadales; f__Sphingomonadaceae; g__; s__.2	ASV	0	165.64245546 (0.67651221, 40557.17348215)	0.0686	0.18426	0	428.99474872 (2.38798313, 77067.75316997)	0.0221	0.0682067	0	30.21919822 (0.09015009, 10129.77340847)	0.2506	0.500564	0	1.04605549 (0.71064538, 1.53977231)	0.8194	0.953546	0	0.99658002 (0.68676579, 1.44615786)	0.9856	0.989214	0	0.34859044 (0.01717711, 7.0742582)	0.4926	0.77373
X067257da6d7d8bbcd9e0da7a9641d705	p__Proteobacteria; c__Alphaproteobacteria; o__Sphingomonadales; f__Sphingomonadaceae; g__; s__.3	ASV	0	165.64245546 (0.67651221, 40557.17348215)	0.0686	0.18426	0	428.99474872 (2.38798313, 77067.75316997)	0.0221	0.0682067	0	30.21919822 (0.09015009, 10129.77340847)	0.2506	0.500564	0	1.04340738 (0.73791304, 1.47537568)	0.81	0.953546	0	0.99682016 (0.71301684, 1.39358619)	0.9851	0.989214	0	0.34988593 (0.01675095, 7.30825135)	0.4982	0.77373
X06a022208aac53c5dc4defab6dde8c67	p__Proteobacteria; c__Alphaproteobacteria; o__Sphingomonadales; f__Sphingomonadaceae; g__; s__.4	ASV	0	165.64245546 (0.67651221, 40557.17348215)	0.0686	0.18426	0	428.99474872 (2.38798313, 77067.75316997)	0.0221	0.0682067	0	30.21919822 (0.09015009, 10129.77340847)	0.2506	0.500564	0	1.09226543 (0.81839125, 1.45779146)	0.549	0.74575	0	1.12839969 (0.85091078, 1.49637998)	0.4015	0.983038	0	0.42624439 (0.02005228, 9.06052841)	0.5845	0.77373
cd1f4d804ed7780b09cfeaffac37ea0a	p__Proteobacteria; c__Alphaproteobacteria; o__Sphingomonadales; f__Sphingomonadaceae; g__; s__.5	ASV	0	165.64245546 (0.67651221, 40557.17348215)	0.0686	0.18426	0	428.99474872 (2.38798313, 77067.75316997)	0.0221	0.0682067	0	30.21919822 (0.09015009, 10129.77340847)	0.2506	0.500564	0	1.0884994 (0.82687466, 1.43290272)	0.5454	0.74499	0	1.12217208 (0.85738338, 1.4687364)	0.4012	0.983038	0	0.42661321 (0.01989071, 9.1499437)	0.586	0.77373
ac36274c8dade540a3133de46945de20	p__Proteobacteria; c__Alphaproteobacteria; o__Sphingomonadales; f__Sphingomonadaceae; g__; s__.6	ASV	0	1.02367528 (0.31662009, 3.30967966)	0.9688	0.981268	0	1.03065828 (0.3700397, 2.8706555)	0.9539	0.967726	0	0.7983527 (0.18506531, 3.44401144)	0.7627	0.873719	0	1.34575644 (0.92937658, 1.94868305)	0.1159	0.655332	0	1.30576136 (0.91619387, 1.86097373)	0.14	0.983038	0	1.42249402 (0.96988284, 2.08632338)	0.0713	0.77373
X3091da5b540b99a72752ba0145d78a54	p__Proteobacteria; c__Alphaproteobacteria; o__Sphingomonadales; f__Sphingomonadaceae; g__; s__.7	ASV	0	165.64245546 (0.67651221, 40557.17348215)	0.0686	0.18426	0	428.99474872 (2.38798313, 77067.75316997)	0.0221	0.0682067	0	30.21919822 (0.09015009, 10129.77340847)	0.2506	0.500564	0	0.40770442 (0.03051289, 5.44762919)	0.4976	0.699306	0	0.74735203 (0.27047936, 2.06498222)	0.5744	0.983038	0	0.48800255 (0.02387325, 9.97545404)	0.6412	0.803115
X0abda7c86d184d76e39a8eb7e8b86ba9	p__Proteobacteria; c__Alphaproteobacteria; o__Sphingomonadales; f__Sphingomonadaceae; g__; s__.8	ASV	0	165.64245546 (0.67651221, 40557.17348215)	0.0686	0.18426	0	428.99474872 (2.38798313, 77067.75316997)	0.0221	0.0682067	0	30.21919822 (0.09015009, 10129.77340847)	0.2506	0.500564	0	1.15862325 (0.82994361, 1.61746875)	0.3871	0.655332	0	1.16911592 (0.84303207, 1.62132864)	0.349	0.983038	0	1.41260711 (0.9549999, 2.08948591)	0.0837	0.77373
e105bda1c1072bf25101361859320d54	p__Proteobacteria; c__Alphaproteobacteria; o__Sphingomonadales; f__Sphingomonadaceae; g__; s__.9	ASV	0	165.64245546 (0.67651221, 40557.17348215)	0.0686	0.18426	0	428.99474872 (2.38798313, 77067.75316997)	0.0221	0.0682067	0	30.21919822 (0.09015009, 10129.77340847)	0.2506	0.500564	0	0.40728724 (0.03080455, 5.38501293)	0.4953	0.698568	0	0.73678172 (0.25929474, 2.09355302)	0.5664	0.983038	0	0.48570813 (0.02495242, 9.45448764)	0.6335	0.803115
fa14e503bec4524147404c0b58c0f938	p__Proteobacteria; c__Alphaproteobacteria; o__Sphingomonadales; f__Sphingomonadaceae; g__; s__.10	ASV	0	0.69250582 (0.2579291, 1.85928735)	0.4659	0.663471	0	0.58806296 (0.19831626, 1.74377052)	0.3384	0.526481	0	0.69005555 (0.21939908, 2.17036765)	0.5257	0.764268	0	0.35436145 (0.0262552, 4.78274991)	0.4346	0.655332	0	1.05517008 (0.08420227, 13.22272975)	0.9668	0.983038	0	0.42030549 (0.01854757, 9.52451923)	0.5862	0.77373
X5e1aa8c6f784ff528295cf8beb32dd6f	p__Proteobacteria; c__Alphaproteobacteria; o__Sphingomonadales; f__Sphingomonadaceae; g__; s__.11	ASV	0	0.8435921 (0.2283591, 3.11635331)	0.7986	0.877774	0	0.93784108 (0.28769309, 3.05723675)	0.9152	0.942752	0	0.85631588 (0.16816791, 4.36038522)	0.8518	0.920919	0	0.35436145 (0.0262552, 4.78274991)	0.4346	0.655332	0	1.05517008 (0.08420227, 13.22272975)	0.9668	0.983038	0	0.42030549 (0.01854757, 9.52451923)	0.5862	0.77373
b459208a0976326ec3488111d8594377	p__Proteobacteria; c__Alphaproteobacteria; o__Sphingomonadales; f__Sphingomonadaceae; g__Novosphingobium; s__resinovorum	ASV	0	0.98854629 (0.79151631, 1.2346224)	0.9191	0.950605	0	0.94563714 (0.75126113, 1.19030464)	0.634	0.773578	0	1.0351217 (0.80416431, 1.33241045)	0.7887	0.886724	0	0.93901231 (0.81905198, 1.07654232)	0.3669	0.655332	0	0.9518197 (0.83697332, 1.08242487)	0.4516	0.983038	0	0.96492808 (0.83011137, 1.12164009)	0.642	0.803115
X85a824cab2db9b285ccd368845e9f8b0	p__Proteobacteria; c__Alphaproteobacteria; o__Sphingomonadales; f__Sphingomonadaceae; g__Novosphingobium; s__resinovorum.1	ASV	0	0.99236129 (0.74166136, 1.32780402)	0.9588	0.973646	0	0.95365408 (0.71626182, 1.26972579)	0.7452	0.851122	0	0.9041266 (0.61207521, 1.33553016)	0.6126	0.806214	0	0.93536376 (0.80265291, 1.09001706)	0.392	0.655332	0	0.912385 (0.78102078, 1.06584411)	0.2477	0.983038	0	0.96684435 (0.81543189, 1.14637164)	0.698	0.835864
X4594102b7245bb6d5b15274148e86269	p__Proteobacteria; c__Alphaproteobacteria; o__Sphingomonadales; f__Sphingomonadaceae; g__Novosphingobium; s__resinovorum.2	ASV	0	1.57520159 (0.90612362, 2.73832397)	0.1073	0.251046	0	1.61339239 (0.91799493, 2.83556577)	0.0964	0.226468	0	1.28248125 (0.73921245, 2.22501412)	0.3761	0.629767	0	0.35436145 (0.0262552, 4.78274991)	0.4346	0.655332	0	1.05517008 (0.08420227, 13.22272975)	0.9668	0.983038	0	0.42030549 (0.01854757, 9.52451923)	0.5862	0.77373
X7690add064f08e63d4e775ebd5a07244	p__Proteobacteria; c__Alphaproteobacteria; o__Sphingomonadales; f__Sphingomonadaceae; g__Novosphingobium; s__resinovorum.3	ASV	0	1.63185793 (0.90288531, 2.94938934)	0.1049	0.246437	0	1.67650223 (0.91654625, 3.06657706)	0.0935	0.22164	0	1.30760018 (0.7253274, 2.35730544)	0.3724	0.626237	0	0.35436145 (0.0262552, 4.78274991)	0.4346	0.655332	0	1.05517008 (0.08420227, 13.22272975)	0.9668	0.983038	0	0.42030549 (0.01854757, 9.52451923)	0.5862	0.77373
X989b97cd40b0ad05ad47b517272b6bf2	p__Proteobacteria; c__Alphaproteobacteria; o__Sphingomonadales; f__Sphingomonadaceae; g__Novosphingobium; s__resinovorum.4	ASV	0	1.06980631 (0.84641122, 1.35216255)	0.5723	0.756497	0	1.04614374 (0.83454514, 1.31139308)	0.6956	0.823214	0	1.17751054 (0.9244492, 1.4998456)	0.1856	0.500564	0	0.92455885 (0.79563554, 1.07437266)	0.306	0.655332	0	0.93297932 (0.80774586, 1.07762907)	0.3455	0.983038	0	0.9509875 (0.80890982, 1.11801983)	0.5427	0.77373
X37203587890f010455f99609539ea87f	p__Proteobacteria; c__Alphaproteobacteria; o__Sphingomonadales; f__Sphingomonadaceae; g__Novosphingobium; s__resinovorum.5	ASV	0	0.8135273 (0.61720175, 1.07230198)	0.143	0.319719	0	0.832102 (0.64233928, 1.07792527)	0.164	0.331549	0	0.93251813 (0.7095512, 1.22554943)	0.6163	0.806871	0	0.87545188 (0.74608757, 1.02724671)	0.103	0.655332	0	0.89574361 (0.77340745, 1.03743067)	0.1417	0.983038	0	0.89298119 (0.75381913, 1.05783386)	0.1904	0.77373
X1382c4553785e2f199ba0d8a5d8fd94e	p__Proteobacteria; c__Alphaproteobacteria; o__Sphingomonadales; f__Sphingomonadaceae; g__Novosphingobium; s__resinovorum.6	ASV	0	0.82411842 (0.32259418, 2.10534228)	0.686	0.812918	0	0.85641972 (0.37854588, 1.93755838)	0.7098	0.827574	0	0.97288339 (0.29056639, 3.25743836)	0.9644	0.984566	0	0.35436145 (0.0262552, 4.78274991)	0.4346	0.655332	0	1.05517008 (0.08420227, 13.22272975)	0.9668	0.983038	0	0.42030549 (0.01854757, 9.52451923)	0.5862	0.77373
X258e13aaff77a2fe9821dedd9b1e9333	p__Proteobacteria; c__Alphaproteobacteria; o__Sphingomonadales; f__Sphingomonadaceae; g__Novosphingobium; s__resinovorum.7	ASV	0	0.82509924 (0.32679334, 2.0832394)	0.6841	0.812918	0	0.85659906 (0.38262924, 1.91768393)	0.7066	0.827574	0	0.9702624 (0.29427506, 3.1990789)	0.9604	0.98288	0	0.35436145 (0.0262552, 4.78274991)	0.4346	0.655332	0	1.05517008 (0.08420227, 13.22272975)	0.9668	0.983038	0	0.42030549 (0.01854757, 9.52451923)	0.5862	0.77373
X3bfc107a415634c790a870c2a65b6bb2	p__Proteobacteria; c__Alphaproteobacteria; o__Sphingomonadales; f__Sphingomonadaceae; g__Novosphingobium; s__resinovorum.8	ASV	0	0.82379232 (0.32115056, 2.1131328)	0.6867	0.812918	0	0.85637573 (0.37714152, 1.94457347)	0.711	0.827747	0	0.97382336 (0.28929284, 3.27810373)	0.9658	0.984566	0	0.35436145 (0.0262552, 4.78274991)	0.4346	0.655332	0	1.05517008 (0.08420227, 13.22272975)	0.9668	0.983038	0	0.42030549 (0.01854757, 9.52451923)	0.5862	0.77373
X88c1dac5586399f010ab694f59a2092a	p__Proteobacteria; c__Alphaproteobacteria; o__Sphingomonadales; f__Sphingomonadaceae; g__Novosphingobium; s__resinovorum.9	ASV	0	0.8220101 (0.31271346, 2.16076597)	0.691	0.813505	0	0.8563139 (0.36892849, 1.9875762)	0.718	0.830979	0	0.97974276 (0.28186435, 3.40552421)	0.9743	0.991946	0	0.35436145 (0.0262552, 4.78274991)	0.4346	0.655332	0	1.05517008 (0.08420227, 13.22272975)	0.9668	0.983038	0	0.42030549 (0.01854757, 9.52451923)	0.5862	0.77373
X97514ba3e0f7ea448c7e7bb9e708fdba	p__Proteobacteria; c__Alphaproteobacteria; o__Sphingomonadales; f__Sphingomonadaceae; g__Novosphingobium; s__resinovorum.10	ASV	0	1.24629612 (0.91288467, 1.70147891)	0.1657	0.355329	0	1.29101463 (0.94569444, 1.76242844)	0.1077	0.242865	0	1.43970831 (1.0202022, 2.0317149)	0.0381	0.500564	0	1.33154235 (1.02250315, 1.7339849)	0.0336	0.652852	0	1.30729718 (1.0130757, 1.68696764)	0.0394	0.66895	0	0.40259892 (0.01838531, 8.81605554)	0.5634	0.77373
a13ac586a219bd78b054720ea41ba207	p__Proteobacteria; c__Alphaproteobacteria; o__Sphingomonadales; f__Sphingomonadaceae; g__Novosphingobium; s__resinovorum.11	ASV	0	1.28061468 (0.90612917, 1.80986774)	0.1611	0.348312	0	1.33293615 (0.94345086, 1.88321286)	0.1031	0.237251	0	1.50351236 (1.0245424, 2.20639911)	0.0372	0.500564	0	1.33322776 (1.02251344, 1.73835979)	0.0336	0.652852	0	1.30890532 (1.01312445, 1.69103917)	0.0394	0.66895	0	0.40258422 (0.01839265, 8.81189351)	0.5633	0.77373
f2a5ebc980c42aefaef8c265284cd39b	p__Proteobacteria; c__Alphaproteobacteria; o__Sphingomonadales; f__Sphingomonadaceae; g__Novosphingobium; s__resinovorum.12	ASV	0	1.1992005 (0.87821799, 1.63749985)	0.2531	0.471456	0	1.2122545 (0.87924941, 1.67138124)	0.2401	0.453138	0	1.36956502 (0.97448212, 1.92482581)	0.0701	0.500564	0	1.32196984 (1.02242477, 1.70927418)	0.0332	0.652852	0	1.29817367 (1.01279369, 1.6639666)	0.0394	0.66895	0	0.40267634 (0.01834588, 8.83839977)	0.5638	0.77373
ef285bbd482f30dbac18a5b37c464245	p__Proteobacteria; c__Alphaproteobacteria; o__Sphingomonadales; f__Sphingomonadaceae; g__Novosphingobium; s__resinovorum.13	ASV	0	1.28580322 (0.90517945, 1.82647752)	0.1604	0.347971	0	1.33930029 (0.94317998, 1.9017847)	0.1025	0.237023	0	1.5132116 (1.02521638, 2.23348887)	0.037	0.500564	0	1.32245876 (1.0224296, 1.71053065)	0.0333	0.652852	0	1.29863923 (1.0128083, 1.66513629)	0.0394	0.66895	0	0.40267263 (0.0183478, 8.83731199)	0.5638	0.77373
X3ac7855df60bdd2769de9d6c95f6ba5a	p__Proteobacteria; c__Alphaproteobacteria; o__Sphingomonadales; f__Sphingomonadaceae; g__Novosphingobium; s__resinovorum.14	ASV	0	165.64245546 (0.67651221, 40557.17348215)	0.0686	0.18426	0	428.99474872 (2.38798313, 77067.75316997)	0.0221	0.0682067	0	30.21919822 (0.09015009, 10129.77340847)	0.2506	0.500564	0	0.41499418 (0.02978278, 5.78254181)	0.5129	0.709407	0	0.75935815 (0.30692565, 1.87871166)	0.5514	0.983038	0	0.51455693 (0.02424137, 10.92218722)	0.6699	0.821201
X3b3186bdc3f389c94326f9f4b26411d4	p__Proteobacteria; c__Alphaproteobacteria; o__Sphingomonadales; f__Sphingomonadaceae; g__Novosphingobium; s__resinovorum.15	ASV	0	165.64245546 (0.67651221, 40557.17348215)	0.0686	0.18426	0	428.99474872 (2.38798313, 77067.75316997)	0.0221	0.0682067	0	30.21919822 (0.09015009, 10129.77340847)	0.2506	0.500564	0	0.41485942 (0.02988541, 5.75894121)	0.5121	0.709407	0	0.75389356 (0.30028902, 1.8926949)	0.5475	0.983038	0	0.51331384 (0.02485922, 10.59932917)	0.666	0.818972
X37c1f0896337875cae69b45d13d935dc	p__Proteobacteria; c__Alphaproteobacteria; o__Sphingomonadales; f__Sphingomonadaceae; g__Novosphingobium; s__resinovorum.16	ASV	0	165.64245546 (0.67651221, 40557.17348215)	0.0686	0.18426	0	428.99474872 (2.38798313, 77067.75316997)	0.0221	0.0682067	0	30.21919822 (0.09015009, 10129.77340847)	0.2506	0.500564	0	0.41476741 (0.02995238, 5.74351761)	0.5116	0.709407	0	0.75091915 (0.29671246, 1.9004243)	0.5454	0.983038	0	0.5125482 (0.02521975, 10.41666392)	0.6636	0.817298
X1419d1b751d2653d805f815b23cc8894	p__Proteobacteria; c__Alphaproteobacteria; o__Sphingomonadales; f__Sphingomonadaceae; g__Novosphingobium; s__resinovorum.17	ASV	0	165.64245546 (0.67651221, 40557.17348215)	0.0686	0.18426	0	428.99474872 (2.38798313, 77067.75316997)	0.0221	0.0682067	0	30.21919822 (0.09015009, 10129.77340847)	0.2506	0.500564	0	0.4147624 (0.02995596, 5.74269121)	0.5116	0.709407	0	0.75076973 (0.29653343, 1.90081497)	0.5453	0.983038	0	0.51250804 (0.02523828, 10.40738489)	0.6635	0.817298
X9bd9866aab6cf9ba8f7ef13173f3a969	p__Proteobacteria; c__Alphaproteobacteria; o__Sphingomonadales; f__; g__; s__	ASV	0	1.21949353 (0.81520872, 1.82427449)	0.3342	0.549093	0	1.26145108 (0.84478271, 1.88363089)	0.2562	0.4722	0	0.85334482 (0.21518161, 3.38410611)	0.8215	0.902962	0	0.35436145 (0.0262552, 4.78274991)	0.4346	0.655332	0	1.05517008 (0.08420227, 13.22272975)	0.9668	0.983038	0	0.42030549 (0.01854757, 9.52451923)	0.5862	0.77373
X06af37bcd707a3e12592fa587864d69f	p__Proteobacteria; c__Alphaproteobacteria; o__Sphingomonadales; f__; g__; s__.1	ASV	0	1.28253624 (0.78811795, 2.08712312)	0.3165	0.54119	0	1.33973829 (0.82574123, 2.1736818)	0.2362	0.447926	0	0.86294934 (0.18847522, 3.95108469)	0.8494	0.920919	0	0.35436145 (0.0262552, 4.78274991)	0.4346	0.655332	0	1.05517008 (0.08420227, 13.22272975)	0.9668	0.983038	0	0.42030549 (0.01854757, 9.52451923)	0.5862	0.77373
d01b52dbe70f2fa20cf5cea6b8ec5d85	p__Proteobacteria; c__Alphaproteobacteria; o__Sphingomonadales; f__; g__; s__.2	ASV	0	1.2374448 (0.80682818, 1.89788816)	0.3289	0.546085	0	1.28362136 (0.83872763, 1.96450401)	0.2501	0.467527	0	0.85543504 (0.2064848, 3.54393695)	0.8295	0.910483	0	1.39988116 (0.66398259, 2.95138348)	0.3767	0.655332	0	1.36556749 (0.68101024, 2.73824748)	0.3801	0.983038	0	1.51910894 (0.70545135, 3.27122769)	0.2853	0.77373
X672e2fe372aee67e917c67850d8e3048	p__Proteobacteria; c__Alphaproteobacteria; o__Sphingomonadales; f__; g__; s__.3	ASV	0	1.18984983 (0.83042194, 1.70484733)	0.3435	0.555102	0	1.22506339 (0.85609803, 1.75304728)	0.2669	0.483211	0	0.85134988 (0.23213411, 3.12231844)	0.8082	0.89585	0	0.35436145 (0.0262552, 4.78274991)	0.4346	0.655332	0	1.05517008 (0.08420227, 13.22272975)	0.9668	0.983038	0	0.42030549 (0.01854757, 9.52451923)	0.5862	0.77373
e923accf39773b1fe35607f2996496c2	p__Proteobacteria; c__Alphaproteobacteria; o__Sphingomonadales; f__; g__; s__.4	ASV	0	1.1728114 (0.84004348, 1.63739926)	0.3491	0.557285	0	1.2042794 (0.86344764, 1.67964889)	0.2735	0.484348	0	0.85120525 (0.24373648, 2.97267921)	0.8007	0.890675	0	0.35436145 (0.0262552, 4.78274991)	0.4346	0.655332	0	1.05517008 (0.08420227, 13.22272975)	0.9668	0.983038	0	0.42030549 (0.01854757, 9.52451923)	0.5862	0.77373
X7f107ba3cda1272be0e90e56c9e4bd7f	p__Bacteroidetes; c__Flavobacteriia; o__Flavobacteriales; f__[Weeksellaceae]; g__Cloacibacterium; s__	ASV	0	0.89765008 (0.69231539, 1.16388523)	0.4152	0.617345	0	0.91998687 (0.72471635, 1.16787187)	0.4933	0.671673	0	0.91837534 (0.70288267, 1.19993464)	0.5326	0.764884	0	1.03467985 (0.89650088, 1.19415653)	0.6411	0.831212	0	1.03446638 (0.90137856, 1.18720452)	0.6296	0.983038	0	0.96164022 (0.80839297, 1.14393858)	0.6587	0.815708
X41d866e38d1f8d472d7c3404fd30012c	p__Bacteroidetes; c__Flavobacteriia; o__Flavobacteriales; f__[Weeksellaceae]; g__Cloacibacterium; s__.1	ASV	0	1.05883664 (0.83822428, 1.337512)	0.6315	0.792138	0	1.07393451 (0.86240458, 1.33734834)	0.5239	0.694123	0	0.88946012 (0.65316128, 1.21124648)	0.4572	0.719633	0	0.93224397 (0.80958261, 1.07348998)	0.3297	0.655332	0	0.8738692 (0.75889054, 1.00626814)	0.061	0.82635	0	0.88162022 (0.74860048, 1.0382764)	0.1311	0.77373
ecfaa63c0afa613d29cf80fdf61f8494	p__Bacteroidetes; c__Flavobacteriia; o__Flavobacteriales; f__[Weeksellaceae]; g__Cloacibacterium; s__.2	ASV	0	0.79599774 (0.28859305, 2.19552201)	0.6594	0.802083	0	0.79835625 (0.33020276, 1.93024641)	0.6171	0.762414	0	0.76642383 (0.21664458, 2.71137859)	0.6798	0.829209	0	0.35436145 (0.0262552, 4.78274991)	0.4346	0.655332	0	1.05517008 (0.08420227, 13.22272975)	0.9668	0.983038	0	0.42030549 (0.01854757, 9.52451923)	0.5862	0.77373
X060adb9a15b2de768d14ea66504e3fdb	p__Bacteroidetes; c__Flavobacteriia; o__Flavobacteriales; f__[Weeksellaceae]; g__Cloacibacterium; s__.3	ASV	0	1.14026084 (0.74727798, 1.73990781)	0.5427	0.727606	0	1.09058018 (0.72173745, 1.64791939)	0.6806	0.810336	0	1.27960577 (0.79592757, 2.05721094)	0.3088	0.570214	0	0.35436145 (0.0262552, 4.78274991)	0.4346	0.655332	0	1.05517008 (0.08420227, 13.22272975)	0.9668	0.983038	0	0.42030549 (0.01854757, 9.52451923)	0.5862	0.77373
X6456ecf5f4a75452b695b77a5e726c04	p__Bacteroidetes; c__Flavobacteriia; o__Flavobacteriales; f__[Weeksellaceae]; g__Cloacibacterium; s__.4	ASV	0	0.94059053 (0.77623348, 1.13974799)	0.5319	0.71679	0	0.9646464 (0.80118198, 1.16146232)	0.704	0.826937	0	0.85618771 (0.67501144, 1.08599255)	0.2006	0.500564	0	0.94300694 (0.83573664, 1.06404582)	0.3409	0.655332	0	0.88472243 (0.78179966, 1.00119484)	0.0522	0.775121	0	0.95199163 (0.82626437, 1.09684999)	0.496	0.77373
cfc2f00a893a2bb71fa6f3d714dd150e	p__Bacteroidetes; c__Flavobacteriia; o__Flavobacteriales; f__[Weeksellaceae]; g__Cloacibacterium; s__.5	ASV	0	0.95474685 (0.78549865, 1.16046226)	0.6418	0.794525	0	0.9976838 (0.8305895, 1.19839339)	0.9802	0.98773	0	0.8515194 (0.6705256, 1.08136854)	0.1874	0.500564	0	0.9185135 (0.81298398, 1.03774129)	0.1722	0.655332	0	0.92337486 (0.82283924, 1.03619406)	0.1753	0.983038	0	0.93554775 (0.80871847, 1.08226735)	0.3701	0.77373
e055ae6e0d482bd387ca29189d59c591	p__Bacteroidetes; c__Flavobacteriia; o__Flavobacteriales; f__[Weeksellaceae]; g__Cloacibacterium; s__.6	ASV	0	165.64245546 (0.67651221, 40557.17348215)	0.0686	0.18426	0	428.99474872 (2.38798313, 77067.75316997)	0.0221	0.0682067	0	30.21919822 (0.09015009, 10129.77340847)	0.2506	0.500564	0	0.35436145 (0.0262552, 4.78274991)	0.4346	0.655332	0	1.05517008 (0.08420227, 13.22272975)	0.9668	0.983038	0	0.42030549 (0.01854757, 9.52451923)	0.5862	0.77373
e880fec60f637f0cf043f458a4c6a7cf	p__Bacteroidetes; c__Flavobacteriia; o__Flavobacteriales; f__[Weeksellaceae]; g__Cloacibacterium; s__.7	ASV	0	0.95900515 (0.77752696, 1.18284115)	0.6957	0.813505	0	0.92917608 (0.75068781, 1.15010284)	0.4997	0.679212	0	0.78535289 (0.5940527, 1.03825663)	0.0898	0.500564	0	0.93521842 (0.82791217, 1.05643269)	0.2814	0.655332	0	0.94052813 (0.8399327, 1.05317149)	0.2881	0.983038	0	0.94086434 (0.81066054, 1.09198076)	0.4225	0.77373
X00ae44c008fd53a470703e28aed8bc54	p__Bacteroidetes; c__Flavobacteriia; o__Flavobacteriales; f__[Weeksellaceae]; g__Cloacibacterium; s__.8	ASV	0	1.11886789 (0.75477108, 1.65860271)	0.576	0.758299	0	1.07352991 (0.73078412, 1.57702725)	0.7177	0.830979	0	1.23832996 (0.79851619, 1.92038822)	0.3396	0.596574	0	0.35436145 (0.0262552, 4.78274991)	0.4346	0.655332	0	1.05517008 (0.08420227, 13.22272975)	0.9668	0.983038	0	0.42030549 (0.01854757, 9.52451923)	0.5862	0.77373
deeece8c2ce76cc740781f439ea46c72	p__Bacteroidetes; c__Flavobacteriia; o__Flavobacteriales; f__[Weeksellaceae]; g__Cloacibacterium; s__.9	ASV	0	0.79599774 (0.28859305, 2.19552201)	0.6594	0.802083	0	0.79835625 (0.33020276, 1.93024641)	0.6171	0.762414	0	0.76642383 (0.21664458, 2.71137859)	0.6798	0.829209	0	0.35436145 (0.0262552, 4.78274991)	0.4346	0.655332	0	1.05517008 (0.08420227, 13.22272975)	0.9668	0.983038	0	0.42030549 (0.01854757, 9.52451923)	0.5862	0.77373
X84feaaed0c1755b7074ac3f475f60df8	p__Bacteroidetes; c__Flavobacteriia; o__Flavobacteriales; f__[Weeksellaceae]; g__Cloacibacterium; s__.10	ASV	0	1.02843806 (0.83936909, 1.26009505)	0.7867	0.869569	0	1.04670799 (0.86681132, 1.26394013)	0.6352	0.773843	0	1.05646421 (0.84707215, 1.31761696)	0.626	0.810003	0	1.09758468 (0.93342991, 1.29060802)	0.2599	0.655332	0	1.08256463 (0.92840021, 1.26232865)	0.3115	0.983038	0	1.00703306 (0.82795524, 1.22484349)	0.9441	0.977208
X3db633d0d09b0f8ca85f5d8d5b26cde9	p__Bacteroidetes; c__Flavobacteriia; o__Flavobacteriales; f__[Weeksellaceae]; g__Cloacibacterium; s__.11	ASV	0	1.09886402 (0.88257216, 1.3681625)	0.3992	0.612298	0	1.03537398 (0.83277558, 1.2872607)	0.7544	0.855056	0	1.18880927 (0.94546621, 1.49478371)	0.1388	0.500564	0	1.11784577 (0.97036597, 1.28774009)	0.1228	0.655332	0	1.10143469 (0.96123406, 1.26208425)	0.1643	0.983038	0	1.05927054 (0.89910665, 1.2479655)	0.4912	0.77373
X0e1f6881f9158c4a636096405ffd3a63	p__Bacteroidetes; c__Flavobacteriia; o__Flavobacteriales; f__[Weeksellaceae]; g__Cloacibacterium; s__.12	ASV	0	1.12210372 (0.90248992, 1.39515881)	0.2999	0.528012	0	1.1531107 (0.93493125, 1.42220542)	0.1831	0.362972	0	1.07210237 (0.83330131, 1.37933719)	0.5881	0.795099	0	1.06328416 (0.92241411, 1.22566773)	0.3974	0.655332	0	1.05586839 (0.92241395, 1.20863096)	0.4304	0.983038	0	0.95475566 (0.79488204, 1.14678446)	0.6205	0.793899
f3ee25a869d144979344abcdc1bee80e	p__Bacteroidetes; c__Flavobacteriia; o__Flavobacteriales; f__[Weeksellaceae]; g__Cloacibacterium; s__.13	ASV	0	1.60984711 (0.98444709, 2.63255156)	0.0578	0.18426	0	1.51690236 (0.94135521, 2.44434063)	0.0869	0.209145	0	1.66706182 (0.98827215, 2.81207469)	0.0554	0.500564	0	0.35436145 (0.0262552, 4.78274991)	0.4346	0.655332	0	1.05517008 (0.08420227, 13.22272975)	0.9668	0.983038	0	0.42030549 (0.01854757, 9.52451923)	0.5862	0.77373
ca12ed8403400492551011e321c920fd	p__Bacteroidetes; c__Flavobacteriia; o__Flavobacteriales; f__[Weeksellaceae]; g__Cloacibacterium; s__.14	ASV	0	1.39540039 (0.86023547, 2.26349916)	0.177	0.360878	0	1.25012387 (0.7662061, 2.03967274)	0.3714	0.567557	0	1.44492003 (0.87607194, 2.38313063)	0.1494	0.500564	0	0.35333776 (0.02951713, 4.22966491)	0.4114	0.655332	0	0.82592978 (0.10638992, 6.41188596)	0.8549	0.983038	0	0.40988362 (0.02598778, 6.46475242)	0.5262	0.77373
X3b9c37e3dc6a807e03301807bbc26d3f	p__Bacteroidetes; c__Flavobacteriia; o__Flavobacteriales; f__[Weeksellaceae]; g__Cloacibacterium; s__.15	ASV	0	1.52704616 (0.98141272, 2.37603397)	0.0605	0.18426	0	1.44634816 (0.94151816, 2.22186153)	0.092	0.218743	0	1.5768296 (0.98637176, 2.52074491)	0.0571	0.500564	0	0.35436145 (0.0262552, 4.78274991)	0.4346	0.655332	0	1.05517008 (0.08420227, 13.22272975)	0.9668	0.983038	0	0.42030549 (0.01854757, 9.52451923)	0.5862	0.77373
X37ef76d6bc673bec1871da779cd6f776	p__Bacteroidetes; c__Flavobacteriia; o__Flavobacteriales; f__[Weeksellaceae]; g__Cloacibacterium; s__.16	ASV	0	1.61349231 (0.98459752, 2.64408287)	0.0576	0.18426	0	1.52000966 (0.94137442, 2.454315)	0.0867	0.209145	0	1.67103269 (0.98836725, 2.82521527)	0.0553	0.500564	0	0.35436145 (0.0262552, 4.78274991)	0.4346	0.655332	0	1.05517008 (0.08420227, 13.22272975)	0.9668	0.983038	0	0.42030549 (0.01854757, 9.52451923)	0.5862	0.77373
X4ec2da1becc895c1c518e25e2f44fb06	p__Bacteroidetes; c__Flavobacteriia; o__Flavobacteriales; f__[Weeksellaceae]; g__Chryseobacterium; s__	ASV	0	0.78305088 (0.22587352, 2.71465507)	0.6998	0.813505	0	0.61309181 (0.18269114, 2.05747012)	0.4283	0.609534	0	0.745853 (0.19469909, 2.85721263)	0.6687	0.818456	0	1.00556552 (0.76867219, 1.31546584)	0.9677	0.990165	0	1.05003664 (0.804901, 1.36982926)	0.7189	0.983038	0	0.99487775 (0.76078872, 1.30099423)	0.9701	0.977208
a9c952b83e59a90f3a2c7b40aa1ab3b7	p__Bacteroidetes; c__Flavobacteriia; o__Flavobacteriales; f__[Weeksellaceae]; g__Chryseobacterium; s__.1	ASV	0	165.64245546 (0.67651221, 40557.17348215)	0.0686	0.18426	0	428.99474872 (2.38798313, 77067.75316997)	0.0221	0.0682067	0	30.21919822 (0.09015009, 10129.77340847)	0.2506	0.500564	0	1.0054254 (0.76349827, 1.32401118)	0.9693	0.990165	0	1.05130278 (0.80067939, 1.38037465)	0.7188	0.983038	0	0.99459949 (0.75563689, 1.30913163)	0.9692	0.977208
cba0d996ecf2a309db5f8fbab581b70d	p__Bacteroidetes; c__Flavobacteriia; o__Flavobacteriales; f__[Weeksellaceae]; g__Chryseobacterium; s__.2	ASV	0	165.64245546 (0.67651221, 40557.17348215)	0.0686	0.18426	0	428.99474872 (2.38798313, 77067.75316997)	0.0221	0.0682067	0	30.21919822 (0.09015009, 10129.77340847)	0.2506	0.500564	0	0.28436654 (0.02319996, 3.4855381)	0.3254	0.655332	0	0.55409346 (0.12890786, 2.38169782)	0.4274	0.983038	0	0.29268445 (0.01684308, 5.08601751)	0.399	0.77373
X91bdf8a7a903455cb05f3c77c711f2e6	p__Bacteroidetes; c__Flavobacteriia; o__Flavobacteriales; f__[Weeksellaceae]; g__Chryseobacterium; s__.3	ASV	0	165.64245546 (0.67651221, 40557.17348215)	0.0686	0.18426	0	428.99474872 (2.38798313, 77067.75316997)	0.0221	0.0682067	0	30.21919822 (0.09015009, 10129.77340847)	0.2506	0.500564	0	0.28050568 (0.02105775, 3.7365551)	0.3359	0.655332	0	0.56825565 (0.13475818, 2.39625147)	0.4414	0.983038	0	0.28034985 (0.0131299, 5.98603488)	0.4155	0.77373
ddeb8db65a066addd7370ff7cc7c5bf1	p__Bacteroidetes; c__Flavobacteriia; o__Flavobacteriales; f__[Weeksellaceae]; g__Chryseobacterium; s__.4	ASV	0	165.64245546 (0.67651221, 40557.17348215)	0.0686	0.18426	0	428.99474872 (2.38798313, 77067.75316997)	0.0221	0.0682067	0	30.21919822 (0.09015009, 10129.77340847)	0.2506	0.500564	0	0.27988366 (0.0212848, 3.6803197)	0.3327	0.655332	0	0.55840222 (0.13080154, 2.38386372)	0.4314	0.983038	0	0.27895039 (0.01350194, 5.76312256)	0.4086	0.77373
fc1c716eb13716033bff1a5f0d8e0696	p__Bacteroidetes; c__Flavobacteriia; o__Flavobacteriales; f__[Weeksellaceae]; g__Chryseobacterium; s__.5	ASV	0	165.64245546 (0.67651221, 40557.17348215)	0.0686	0.18426	0	428.99474872 (2.38798313, 77067.75316997)	0.0221	0.0682067	0	30.21919822 (0.09015009, 10129.77340847)	0.2506	0.500564	0	0.2809466 (0.02087935, 3.78033698)	0.3384	0.655332	0	0.57802226 (0.13858569, 2.41085308)	0.4519	0.983038	0	0.28136693 (0.01283014, 6.17041934)	0.4209	0.77373
f496454224aac81cf0d32c50a7194296	p__Bacteroidetes; c__Flavobacteriia; o__Flavobacteriales; f__[Weeksellaceae]; g__Chryseobacterium; s__.6	ASV	0	0.54964257 (0.13644504, 2.21412927)	0.3999	0.612298	0	0.52642211 (0.15497367, 1.78817629)	0.3037	0.505668	0	0.5593671 (0.09682939, 3.23136981)	0.5162	0.760767	0	1.33654656 (1.02075694, 1.75003141)	0.0349	0.652852	0	1.28177546 (0.98994289, 1.65963951)	0.0597	0.82566	26	1.50802678 (1.12145788, 2.02784679)	0.0066	0.460092
a30cf2c70143c9a1ce1d8f08e66e82c6	p__Bacteroidetes; c__Flavobacteriia; o__Flavobacteriales; f__[Weeksellaceae]; g__Chryseobacterium; s__.7	ASV	0	1.0700883 (0.88898943, 1.2880794)	0.4739	0.665999	0	1.16840171 (0.9677738, 1.41062152)	0.1054	0.239739	0	1.06769726 (0.8805755, 1.29458229)	0.5052	0.759329	0	1.02039931 (0.83631353, 1.24500528)	0.8423	0.953546	0	0.99885682 (0.82890826, 1.20364941)	0.9904	0.99166	0	0.99129032 (0.77419727, 1.26925854)	0.9447	0.977208
X2a11642792eb2079a12859934d0f086c	p__Bacteroidetes; c__Flavobacteriia; o__Flavobacteriales; f__[Weeksellaceae]; g__Chryseobacterium; s__.8	ASV	0	1.03321078 (0.81237934, 1.31407148)	0.79	0.871992	0	1.24771526 (0.97975687, 1.58895887)	0.0728	0.179042	0	1.06620121 (0.81793056, 1.38983072)	0.6355	0.815836	0	0.94121552 (0.72627829, 1.21976199)	0.6469	0.837352	0	0.9375658 (0.74039334, 1.18724682)	0.5925	0.983038	0	0.85164082 (0.5865973, 1.23643952)	0.3985	0.77373
X0160c2bba4f7555d65b0fafd66cae013	p__Bacteroidetes; c__Flavobacteriia; o__Flavobacteriales; f__[Weeksellaceae]; g__Chryseobacterium; s__.9	ASV	0	1.31750075 (1.07800048, 1.61021098)	0.0071	0.18426	0	1.3564371 (1.10726421, 1.66168255)	0.0032	0.0682067	0	1.37966742 (1.10129317, 1.72840642)	0.0051	0.467123	0	1.11057169 (0.87496575, 1.40962031)	0.3887	0.655332	0	1.16417784 (0.9301391, 1.45710469)	0.1843	0.983038	0	0.98501759 (0.71958465, 1.34836067)	0.9249	0.973439
X79781cfe93c167ec9cbb7e8759b30c73	p__Bacteroidetes; c__Flavobacteriia; o__Flavobacteriales; f__[Weeksellaceae]; g__Chryseobacterium; s__.10	ASV	0	1.14355061 (0.96909288, 1.3494145)	0.1122	0.258127	0	1.22269477 (1.026865, 1.45587053)	0.024	0.0734942	0	1.17558286 (0.98539749, 1.40247472)	0.0724	0.500564	0	1.13092647 (0.93730776, 1.36454082)	0.1991	0.655332	0	1.12885414 (0.939231, 1.35676066)	0.1964	0.983038	0	1.1236312 (0.90594873, 1.39361869)	0.2887	0.77373
X7cb974a1b80f7245f1acf186a7c3840d	p__Bacteroidetes; c__Flavobacteriia; o__Flavobacteriales; f__[Weeksellaceae]; g__Chryseobacterium; s__.11	ASV	0	165.64245546 (0.67651221, 40557.17348215)	0.0686	0.18426	0	428.99474872 (2.38798313, 77067.75316997)	0.0221	0.0682067	0	30.21919822 (0.09015009, 10129.77340847)	0.2506	0.500564	0	0.30556618 (0.02587322, 3.60877757)	0.3466	0.655332	0	0.54397971 (0.15400949, 1.92140056)	0.3443	0.983038	0	0.34499452 (0.02216756, 5.36916241)	0.4473	0.77373
X4843ba36faa6c94fae0678f193cb6d66	p__Bacteroidetes; c__Flavobacteriia; o__Flavobacteriales; f__[Weeksellaceae]; g__Chryseobacterium; s__.12	ASV	0	165.64245546 (0.67651221, 40557.17348215)	0.0686	0.18426	0	428.99474872 (2.38798313, 77067.75316997)	0.0221	0.0682067	0	30.21919822 (0.09015009, 10129.77340847)	0.2506	0.500564	0	0.30611794 (0.02554012, 3.66905899)	0.3502	0.655332	0	0.5566164 (0.15801006, 1.96077279)	0.3618	0.983038	0	0.34755191 (0.02104575, 5.73951274)	0.4601	0.77373
bf5b6b4c3e20ad4f136927c37264495d	p__Bacteroidetes; c__Flavobacteriia; o__Flavobacteriales; f__[Weeksellaceae]; g__Chryseobacterium; s__.13	ASV	0	165.64245546 (0.67651221, 40557.17348215)	0.0686	0.18426	0	428.99474872 (2.38798313, 77067.75316997)	0.0221	0.0682067	0	30.21919822 (0.09015009, 10129.77340847)	0.2506	0.500564	0	0.30454884 (0.02642417, 3.51004446)	0.3405	0.655332	0	0.52913985 (0.14912818, 1.87750555)	0.3246	0.983038	0	0.34095528 (0.02372017, 4.90091307)	0.4288	0.77373
X2a17399b2eaf28767c854be3ec438fd4	p__Bacteroidetes; c__Flavobacteriia; o__Flavobacteriales; f__[Weeksellaceae]; g__Chryseobacterium; s__.14	ASV	0	165.64245546 (0.67651221, 40557.17348215)	0.0686	0.18426	0	428.99474872 (2.38798313, 77067.75316997)	0.0221	0.0682067	0	30.21919822 (0.09015009, 10129.77340847)	0.2506	0.500564	0	0.30410972 (0.02664408, 3.47104218)	0.3379	0.655332	0	0.52431077 (0.14750181, 1.86371807)	0.3184	0.983038	0	0.3393874 (0.02426471, 4.7469684)	0.4221	0.77373
X1a37ed64f1feb71b25e4383901955fe1	p__Bacteroidetes; c__Flavobacteriia; o__Flavobacteriales; f__[Weeksellaceae]; g__Chryseobacterium; s__.15	ASV	0	165.64245546 (0.67651221, 40557.17348215)	0.0686	0.18426	0	428.99474872 (2.38798313, 77067.75316997)	0.0221	0.0682067	0	30.21919822 (0.09015009, 10129.77340847)	0.2506	0.500564	0	0.30397378 (0.02671037, 3.45933229)	0.3372	0.655332	0	0.52293692 (0.14703596, 1.85983776)	0.3166	0.983038	0	0.33891836 (0.02442204, 4.70336044)	0.4201	0.77373
X41f968c2e1d34520d66890e9f9f03c9a	p__Bacteroidetes; c__Flavobacteriia; o__Flavobacteriales; f__[Weeksellaceae]; g__Chryseobacterium; s__.16	ASV	0	2.89863828 (1.13354845, 7.41221416)	0.0263	0.18426	0	2.73786648 (1.09524135, 6.84407402)	0.0312	0.088644	0	4.3051815 (1.34467192, 13.78372485)	0.0139	0.467123	0	2.36769714 (1.01167759, 5.54128095)	0.0469	0.655332	0	2.86719332 (0.92590716, 8.87864131)	0.0678	0.82635	0	2.51172024 (0.91444647, 6.89896974)	0.074	0.77373
X1f4d21b2f5213be70296d8bd5b5283d0	p__Bacteroidetes; c__Flavobacteriia; o__Flavobacteriales; f__[Weeksellaceae]; g__Chryseobacterium; s__.17	ASV	0	1.21648516 (0.91541242, 1.61657863)	0.1768	0.360878	0	1.1976155 (0.91303594, 1.57089422)	0.1927	0.375383	0	1.33231398 (0.93379956, 1.90090101)	0.1136	0.500564	0	1.33132807 (1.02047614, 1.73687005)	0.0349	0.652852	0	1.27741853 (0.98994574, 1.64837124)	0.0598	0.82566	26	1.49502967 (1.11718258, 2.00067004)	0.0068	0.460092
X589f046680529b2f3cf8b9cbb1d63929	p__Bacteroidetes; c__Flavobacteriia; o__Flavobacteriales; f__[Weeksellaceae]; g__Chryseobacterium; s__.18	ASV	0	1.34395707 (0.94803642, 1.90522279)	0.0969	0.239061	0	1.29800493 (0.92226416, 1.82682671)	0.1347	0.283446	0	1.69903911 (1.14202984, 2.52772196)	0.0089	0.467123	0	0.35436145 (0.0262552, 4.78274991)	0.4346	0.655332	0	1.05517008 (0.08420227, 13.22272975)	0.9668	0.983038	0	0.42030549 (0.01854757, 9.52451923)	0.5862	0.77373
fa3a7713873cd25d86e79bfc23445492	p__Bacteroidetes; c__Flavobacteriia; o__Flavobacteriales; f__[Weeksellaceae]; g__Chryseobacterium; s__.19	ASV	0	1.32665526 (0.94891724, 1.85476044)	0.0983	0.240988	0	1.28285382 (0.9238312, 1.78140112)	0.137	0.287517	0	1.6612952 (1.13484495, 2.43196372)	0.009	0.467123	0	0.35436145 (0.0262552, 4.78274991)	0.4346	0.655332	0	1.05517008 (0.08420227, 13.22272975)	0.9668	0.983038	0	0.42030549 (0.01854757, 9.52451923)	0.5862	0.77373
X0eebbbb6b5e22baecc5c7e69fb06a92d	p__Bacteroidetes; c__Flavobacteriia; o__Flavobacteriales; f__[Weeksellaceae]; g__Chryseobacterium; s__.20	ASV	0	1.31064962 (0.94983369, 1.80852967)	0.0996	0.241912	0	1.26884771 (0.92541643, 1.73972977)	0.1392	0.291357	0	1.62661151 (1.12819014, 2.34522966)	0.0092	0.467123	0	0.35436145 (0.0262552, 4.78274991)	0.4346	0.655332	0	1.05517008 (0.08420227, 13.22272975)	0.9668	0.983038	0	0.42030549 (0.01854757, 9.52451923)	0.5862	0.77373
de5ae66776d7540efaf7f739fc052dcc	p__Bacteroidetes; c__Flavobacteriia; o__Flavobacteriales; f__[Weeksellaceae]; g__Chryseobacterium; s__.21	ASV	0	1.34395707 (0.94803642, 1.90522279)	0.0969	0.239061	0	1.29800493 (0.92226416, 1.82682671)	0.1347	0.283446	0	1.69903911 (1.14202984, 2.52772196)	0.0089	0.467123	0	0.35436145 (0.0262552, 4.78274991)	0.4346	0.655332	0	1.05517008 (0.08420227, 13.22272975)	0.9668	0.983038	0	0.42030549 (0.01854757, 9.52451923)	0.5862	0.77373
X9043fbccb2aaa8b92d904687af3f0e69	p__Bacteroidetes; c__Flavobacteriia; o__Flavobacteriales; f__[Weeksellaceae]; g__Chryseobacterium; s__.22	ASV	0	1.2436095 (0.91211376, 1.69558299)	0.1681	0.355943	0	1.22206982 (0.90904082, 1.64289063)	0.1841	0.364037	0	1.38049842 (0.93879134, 2.0300314)	0.1012	0.500564	0	1.30193161 (0.94019704, 1.80284116)	0.1121	0.655332	0	1.26484136 (0.9253067, 1.72896583)	0.1407	0.983038	0	1.3659071 (0.97473828, 1.91405452)	0.0701	0.77373
X94c60fcaee002fef96bcf29e9ed43789	p__Bacteroidetes; c__Flavobacteriia; o__Flavobacteriales; f__[Weeksellaceae]; g__Chryseobacterium; s__.23	ASV	0	1.12770263 (0.48613369, 2.61597426)	0.7795	0.862822	0	1.24326722 (0.5415159, 2.85441921)	0.6076	0.754229	0	0.8453691 (0.35694896, 2.00210395)	0.7026	0.840143	0	1.34526969 (1.02114523, 1.77227536)	0.035	0.652852	0	1.28908848 (0.9898814, 1.67873557)	0.0595	0.82566	26	1.53086019 (1.12907486, 2.07562226)	0.0061	0.460092
X68ee77308bacb04df8e56465485894d5	p__Bacteroidetes; c__Flavobacteriia; o__Flavobacteriales; f__[Weeksellaceae]; g__Chryseobacterium; s__.24	ASV	0	125.3167664 (0.47546697, 33029.19675)	0.0894	0.224069	0	354.90426081 (1.85896485, 67756.54438552)	0.0284	0.0821593	0	20.68285772 (0.05773118, 7409.87119155)	0.3127	0.570214	0	0.35436145 (0.0262552, 4.78274991)	0.4346	0.655332	0	1.05517008 (0.08420227, 13.22272975)	0.9668	0.983038	0	0.42030549 (0.01854757, 9.52451923)	0.5862	0.77373
X4ee8acec482da3afeba2d03232b7f3cf	p__Bacteroidetes; c__Flavobacteriia; o__Flavobacteriales; f__[Weeksellaceae]; g__Chryseobacterium; s__.25	ASV	0	1.9021198 (1.04677429, 3.45638959)	0.0349	0.18426	0	1.81853464 (1.01213836, 3.26740728)	0.0455	0.119761	0	2.47574205 (1.18692916, 5.16399709)	0.0157	0.467123	0	2.03399447 (0.96388648, 4.29213771)	0.0624	0.655332	0	2.38438429 (0.80326509, 7.07772381)	0.1175	0.983038	0	2.12034757 (0.85890538, 5.23442273)	0.1031	0.77373
X2e8915b9c8a95d03a74ca94f4d7ab9ea	p__Bacteroidetes; c__Flavobacteriia; o__Flavobacteriales; f__[Weeksellaceae]; g__Chryseobacterium; s__.26	ASV	0	165.64245546 (0.67651221, 40557.17348215)	0.0686	0.18426	0	428.99474872 (2.38798313, 77067.75316997)	0.0221	0.0682067	0	30.21919822 (0.09015009, 10129.77340847)	0.2506	0.500564	0	2.12408741 (0.97797587, 4.61335241)	0.0569	0.655332	0	2.51172689 (0.83790797, 7.52919434)	0.1001	0.972577	0	2.22411528 (0.87428305, 5.6579946)	0.0934	0.77373
X12d4705403c6ed50e6853b71cdecabb6	p__Bacteroidetes; c__Flavobacteriia; o__Flavobacteriales; f__[Weeksellaceae]; g__Chryseobacterium; s__.27	ASV	0	165.64245546 (0.67651221, 40557.17348215)	0.0686	0.18426	0	428.99474872 (2.38798313, 77067.75316997)	0.0221	0.0682067	0	30.21919822 (0.09015009, 10129.77340847)	0.2506	0.500564	0	1.32644527 (0.93422068, 1.88334199)	0.1142	0.655332	0	1.28763881 (0.9201833, 1.80182982)	0.1403	0.983038	0	1.39743 (0.97206967, 2.00892042)	0.0708	0.77373
X8b3459fcfe0b3a651e9ff4da6a6fd841	p__Bacteroidetes; c__Flavobacteriia; o__Flavobacteriales; f__[Weeksellaceae]; g__Chryseobacterium; s__.28	ASV	0	0.48769496 (0.094097, 2.52767223)	0.3923	0.60946	0	0.45887563 (0.10776919, 1.95386878)	0.292	0.498546	0	0.50122458 (0.0643982, 3.90113495)	0.5094	0.759329	0	1.32999487 (0.93333938, 1.89522309)	0.1145	0.655332	0	1.29095895 (0.91944713, 1.81258383)	0.1402	0.983038	0	1.4020215 (0.9716734, 2.02296809)	0.0709	0.77373
ccd7c9fa94eb66d2d5aac64adffd2407	p__Bacteroidetes; c__Flavobacteriia; o__Flavobacteriales; f__[Weeksellaceae]; g__Chryseobacterium; s__.29	ASV	0	165.64245546 (0.67651221, 40557.17348215)	0.0686	0.18426	0	428.99474872 (2.38798313, 77067.75316997)	0.0221	0.0682067	0	30.21919822 (0.09015009, 10129.77340847)	0.2506	0.500564	0	1.31366507 (0.93736028, 1.84103801)	0.1131	0.655332	0	1.27572495 (0.92284544, 1.76353926)	0.1405	0.983038	0	1.38095536 (0.97347563, 1.9589989)	0.0704	0.77373
c88efdabd46bedbca33a7d99b7b774ce	p__Bacteroidetes; c__Flavobacteriia; o__Flavobacteriales; f__[Weeksellaceae]; g__Chryseobacterium; s__.30	ASV	0	0.47194677 (0.0841484, 2.64691606)	0.3934	0.60946	0	0.44138705 (0.09655155, 2.01780841)	0.2916	0.498546	0	0.48670086 (0.05700415, 4.15544711)	0.5104	0.759329	0	1.31024584 (0.93819143, 1.82984421)	0.1128	0.655332	0	1.27254805 (0.92356091, 1.7534074)	0.1405	0.983038	0	1.37656262 (0.97384633, 1.94581484)	0.0703	0.77373
a4ca48351206a683a532d0cffe2da391	p__Bacteroidetes; c__Flavobacteriia; o__Flavobacteriales; f__[Weeksellaceae]; g__Chryseobacterium; s__.31	ASV	0	1.23205068 (0.79809003, 1.90197699)	0.3462	0.55604	0	1.26858487 (0.82536016, 1.94982464)	0.278	0.487274	0	1.10339243 (0.70788003, 1.71988868)	0.664	0.818456	0	0.88644939 (0.63898867, 1.22974406)	0.4705	0.678175	0	0.79099089 (0.57701625, 1.08431364)	0.1451	0.983038	0	0.90796326 (0.6493224, 1.26962705)	0.5725	0.77373
X63d5848e9c8adb298a2b63ff04326d5c	p__Bacteroidetes; c__Flavobacteriia; o__Flavobacteriales; f__[Weeksellaceae]; g__Chryseobacterium; s__.32	ASV	0	1.249888 (0.78906992, 1.97982456)	0.3419	0.555102	0	1.29010593 (0.81835096, 2.03381361)	0.2727	0.484348	0	1.11117792 (0.69425799, 1.77846908)	0.6604	0.818456	0	0.88623179 (0.63227042, 1.24220075)	0.4833	0.688518	0	0.78745939 (0.5686965, 1.09037473)	0.1502	0.983038	0	0.91084405 (0.64416598, 1.28792409)	0.5972	0.773926
X2dde9fd8642589b54f1b1aa2b4758972	p__Bacteroidetes; c__Flavobacteriia; o__Flavobacteriales; f__[Weeksellaceae]; g__Chryseobacterium; s__.33	ASV	0	1.25150884 (0.7882769, 1.98695964)	0.3415	0.555102	0	1.29206669 (0.81773956, 2.0415257)	0.2723	0.484348	0	1.11188395 (0.69305695, 1.78381578)	0.6601	0.818456	0	0.88623179 (0.63227042, 1.24220075)	0.4833	0.688518	0	0.78745939 (0.5686965, 1.09037473)	0.1502	0.983038	0	0.91084405 (0.64416598, 1.28792409)	0.5972	0.773926
e331ff89280de35c10bafb89c2217691	p__Bacteroidetes; c__Flavobacteriia; o__Flavobacteriales; f__[Weeksellaceae]; g__Chryseobacterium; s__.34	ASV	0	1.30809428 (0.76305397, 2.24245036)	0.3288	0.546085	0	1.36104017 (0.7987421, 2.31918457)	0.257	0.472568	0	1.13638252 (0.65454028, 1.97293471)	0.6497	0.816795	0	0.88501084 (0.62924408, 1.24473826)	0.4827	0.688518	0	0.78560439 (0.56555511, 1.09127166)	0.1501	0.983038	0	0.90991633 (0.64130325, 1.29103935)	0.5969	0.773926
f669b2bb88f09c01d869f2c9b116de40	p__Bacteroidetes; c__Flavobacteriia; o__Flavobacteriales; f__[Weeksellaceae]; g__Chryseobacterium; s__.35	ASV	0	165.64245546 (0.67651221, 40557.17348215)	0.0686	0.18426	0	428.99474872 (2.38798313, 77067.75316997)	0.0221	0.0682067	0	30.21919822 (0.09015009, 10129.77340847)	0.2506	0.500564	0	1.00418739 (0.73034514, 1.38070654)	0.9795	0.990165	0	1.05959499 (0.77373841, 1.45106089)	0.7182	0.983038	0	0.99261276 (0.72280669, 1.36313084)	0.9635	0.977208
X11941c6809d9a2d23fbc2e280383cb2e	p__Bacteroidetes; c__Flavobacteriia; o__Flavobacteriales; f__[Weeksellaceae]; g__Chryseobacterium; s__.36	ASV	0	165.64245546 (0.67651221, 40557.17348215)	0.0686	0.18426	0	428.99474872 (2.38798313, 77067.75316997)	0.0221	0.0682067	0	30.21919822 (0.09015009, 10129.77340847)	0.2506	0.500564	0	1.0011732 (0.68110588, 1.47164751)	0.9952	0.997736	0	1.07251804 (0.73403093, 1.56709329)	0.7175	0.983038	0	0.98896397 (0.67459616, 1.44982998)	0.9547	0.977208
f272d54729d5ed84a604895da152b00c	p__Bacteroidetes; c__Flavobacteriia; o__Flavobacteriales; f__[Weeksellaceae]; g__Chryseobacterium; s__.37	ASV	0	165.64245546 (0.67651221, 40557.17348215)	0.0686	0.18426	0	428.99474872 (2.38798313, 77067.75316997)	0.0221	0.0682067	0	30.21919822 (0.09015009, 10129.77340847)	0.2506	0.500564	0	1.00036724 (0.67102179, 1.49135934)	0.9986	0.9986	0	1.07526025 (0.7259364, 1.5926803)	0.7173	0.983038	0	0.98810551 (0.66479877, 1.46864367)	0.9528	0.977208
X047eab18e187d160a7a0984003b582ef	p__Bacteroidetes; c__Flavobacteriia; o__Flavobacteriales; f__[Weeksellaceae]; g__Chryseobacterium; s__.38	ASV	0	165.64245546 (0.67651221, 40557.17348215)	0.0686	0.18426	0	428.99474872 (2.38798313, 77067.75316997)	0.0221	0.0682067	0	30.21919822 (0.09015009, 10129.77340847)	0.2506	0.500564	0	1.00357427 (0.71809594, 1.40254422)	0.9833	0.990895	0	1.06273986 (0.76382903, 1.4786241)	0.718	0.983038	0	0.99178593 (0.71075386, 1.38393808)	0.9613	0.977208
X95d67dab931d09e32b14d79f5cd2cf63	p__Bacteroidetes; c__Flavobacteriia; o__Flavobacteriales; f__[Weeksellaceae]; g__; s__	ASV	0	165.64245546 (0.67651221, 40557.17348215)	0.0686	0.18426	0	428.99474872 (2.38798313, 77067.75316997)	0.0221	0.0682067	0	30.21919822 (0.09015009, 10129.77340847)	0.2506	0.500564	0	0.30635135 (0.02538779, 3.69670468)	0.3518	0.655332	0	0.56441391 (0.16039704, 1.98609067)	0.3729	0.983038	0	0.34876439 (0.02046365, 5.94403247)	0.4666	0.77373
c0936392be9e9cc3e857e235dfc9b805	p__Bacteroidetes; c__Flavobacteriia; o__Flavobacteriales; f__[Weeksellaceae]; g__; s__.1	ASV	0	0.44957144 (0.07028584, 2.87560738)	0.3985	0.612298	0	0.41609899 (0.08083585, 2.14185117)	0.2942	0.498546	0	0.46637788 (0.0468544, 4.64221787)	0.5153	0.760767	0	0.306524 (0.02526858, 3.71833172)	0.3531	0.655332	0	0.57227624 (0.16273361, 2.01249207)	0.3843	0.983038	0	0.34973841 (0.01996533, 6.12646875)	0.472	0.77373
a63acf97ebc8ebf003e2b40e7894d640	p__Bacteroidetes; c__Flavobacteriia; o__Flavobacteriales; f__[Weeksellaceae]; g__; s__.2	ASV	0	0.87940273 (0.60485375, 1.27857215)	0.5009	0.690551	0	0.87479327 (0.60598353, 1.26284499)	0.4751	0.6514	0	0.75544743 (0.51526776, 1.10758107)	0.1508	0.500564	0	0.35436145 (0.0262552, 4.78274991)	0.4346	0.655332	0	1.05517008 (0.08420227, 13.22272975)	0.9668	0.983038	0	0.42030549 (0.01854757, 9.52451923)	0.5862	0.77373
f73bde420305e2a851f1c9a2aab8cd93	p__Bacteroidetes; c__Flavobacteriia; o__Flavobacteriales; f__[Weeksellaceae]; g__; s__.3	ASV	0	0.8485158 (0.54547231, 1.31991863)	0.4662	0.663471	0	0.84302777 (0.55034368, 1.29136727)	0.4326	0.614542	0	0.70905083 (0.44550047, 1.12851301)	0.147	0.500564	0	0.35436145 (0.0262552, 4.78274991)	0.4346	0.655332	0	1.05517008 (0.08420227, 13.22272975)	0.9668	0.983038	0	0.42030549 (0.01854757, 9.52451923)	0.5862	0.77373
bddafbc1f4f410cc716323977ebdb079	p__Bacteroidetes; c__Flavobacteriia; o__Flavobacteriales; f__[Weeksellaceae]; g__; s__.4	ASV	0	0.86230124 (0.57629543, 1.29024696)	0.4712	0.66353	0	0.85681992 (0.57953527, 1.26677429)	0.4386	0.618599	0	0.73254178 (0.48152723, 1.11440731)	0.146	0.500564	0	1.31546999 (0.82519874, 2.0970237)	0.2491	0.655332	0	1.28747376 (0.83161694, 1.99321178)	0.2572	0.983038	0	1.85112525 (1.11506779, 3.07305503)	0.0173	0.648338
ce0ea8a958a46f2788652b08e3ab817f	p__Bacteroidetes; c__Flavobacteriia; o__Flavobacteriales; f__[Weeksellaceae]; g__; s__.5	ASV	0	0.73601415 (0.295835, 1.83114519)	0.5098	0.697233	0	0.73028304 (0.33100264, 1.61120563)	0.4362	0.617427	0	0.64982121 (0.2107996, 2.00317082)	0.453	0.715886	0	0.35436145 (0.0262552, 4.78274991)	0.4346	0.655332	0	1.05517008 (0.08420227, 13.22272975)	0.9668	0.983038	0	0.42030549 (0.01854757, 9.52451923)	0.5862	0.77373
X2fead93c6ac59058c2919339015ce5ef	p__Bacteroidetes; c__Flavobacteriia; o__Flavobacteriales; f__[Weeksellaceae]; g__Wautersiella; s__	ASV	41	0.64823124 (0.48231668, 0.87121959)	0.0041	0.18426	47	0.55637193 (0.39700502, 0.77971236)	0.0007	0.0682067	0	0.56976218 (0.32999807, 0.98372982)	0.0435	0.500564	0	0.88348427 (0.71725503, 1.0882384)	0.2441	0.655332	0	0.88604633 (0.72262816, 1.08642056)	0.2448	0.983038	0	0.89633867 (0.7268154, 1.10540173)	0.3062	0.77373
e8763f214ee9dc9f7d9bb5ec5eef3f29	p__Bacteroidetes; c__Flavobacteriia; o__Flavobacteriales; f__[Weeksellaceae]; g__Wautersiella; s__.1	ASV	0	1.23795093 (0.87891393, 1.7436548)	0.2219	0.423872	0	1.26129671 (0.8933092, 1.78087204)	0.1872	0.367398	0	1.28245848 (0.91303655, 1.80135149)	0.1512	0.500564	0	0.94505386 (0.7749294, 1.15252667)	0.5768	0.766793	0	0.95967973 (0.78503593, 1.17317584)	0.688	0.983038	0	0.97822301 (0.80447261, 1.18950011)	0.8253	0.897115
X790ff61f1a17191be955db1ea54b59ba	p__Bacteroidetes; c__Flavobacteriia; o__Flavobacteriales; f__[Weeksellaceae]; g__Wautersiella; s__.2	ASV	0	1.5899464 (0.99471189, 2.54136859)	0.0526	0.18426	0	1.99811447 (1.25489809, 3.18150252)	0.0035	0.0682067	0	1.56240258 (0.98957376, 2.46682149)	0.0555	0.500564	0	1.14547789 (0.85411652, 1.53623021)	0.3644	0.655332	0	1.20422192 (0.90367013, 1.60473428)	0.2046	0.983038	0	1.16705548 (0.86951383, 1.56641384)	0.3036	0.77373
X09e79939847a1a1e8a0b60641ce0e283	p__Bacteroidetes; c__Flavobacteriia; o__Flavobacteriales; f__[Weeksellaceae]; g__Wautersiella; s__.3	ASV	0	0.87828719 (0.67913439, 1.13584056)	0.3226	0.54482	0	0.84367058 (0.65447958, 1.08755119)	0.1895	0.370986	0	0.89026206 (0.64959777, 1.22008814)	0.4697	0.730541	0	0.79831829 (0.62369622, 1.02183092)	0.0737	0.655332	0	0.80578182 (0.63719027, 1.0189803)	0.0714	0.82635	0	0.80876017 (0.63115189, 1.03634803)	0.0934	0.77373
X6229715e83f354b5bd351394d7b8eec4	p__Bacteroidetes; c__Flavobacteriia; o__Flavobacteriales; f__[Weeksellaceae]; g__Wautersiella; s__.4	ASV	0	0.8296212 (0.33157157, 2.07578511)	0.6898	0.813505	0	0.71910832 (0.29216002, 1.76997788)	0.473	0.650788	0	0.64794916 (0.24027861, 1.74729713)	0.3912	0.640072	0	0.94192269 (0.72277095, 1.22752354)	0.6579	0.844551	0	0.84891123 (0.65613775, 1.09832161)	0.2126	0.983038	0	0.9607428 (0.72971622, 1.2649119)	0.7754	0.857078
X8f87683b975a5a4fa36baaaa3da42fb8	p__Bacteroidetes; c__Flavobacteriia; o__Flavobacteriales; f__[Weeksellaceae]; g__Wautersiella; s__.5	ASV	0	165.64245546 (0.67651221, 40557.17348215)	0.0686	0.18426	0	428.99474872 (2.38798313, 77067.75316997)	0.0221	0.0682067	0	30.21919822 (0.09015009, 10129.77340847)	0.2506	0.500564	0	0.90244419 (0.67392197, 1.20845669)	0.4908	0.693464	0	0.81276628 (0.61258307, 1.07836644)	0.1507	0.983038	0	0.92320197 (0.68363639, 1.24671813)	0.6021	0.775536
X37c57ee1528151d9e7850dc7b921bdf2	p__Bacteroidetes; c__Flavobacteriia; o__Flavobacteriales; f__[Weeksellaceae]; g__Wautersiella; s__.6	ASV	0	165.64245546 (0.67651221, 40557.17348215)	0.0686	0.18426	0	428.99474872 (2.38798313, 77067.75316997)	0.0221	0.0682067	0	30.21919822 (0.09015009, 10129.77340847)	0.2506	0.500564	0	0.90207048 (0.67293012, 1.20923575)	0.4906	0.693464	0	0.8121683 (0.61152379, 1.07864544)	0.1507	0.983038	0	0.92291624 (0.68269482, 1.24766494)	0.602	0.775536
X700d3f5c5fd3fa6f16754eb50b159872	p__Bacteroidetes; c__Flavobacteriia; o__Flavobacteriales; f__[Weeksellaceae]; g__; s__.6	ASV	0	165.64245546 (0.67651221, 40557.17348215)	0.0686	0.18426	0	428.99474872 (2.38798313, 77067.75316997)	0.0221	0.0682067	0	30.21919822 (0.09015009, 10129.77340847)	0.2506	0.500564	0	0.35436145 (0.0262552, 4.78274991)	0.4346	0.655332	0	1.05517008 (0.08420227, 13.22272975)	0.9668	0.983038	0	0.42030549 (0.01854757, 9.52451923)	0.5862	0.77373
X73eb736b73fc22dd8b6693efcf1a1895	p__Bacteroidetes; c__Flavobacteriia; o__Flavobacteriales; f__[Weeksellaceae]; g__; s__.7	ASV	0	165.64245546 (0.67651221, 40557.17348215)	0.0686	0.18426	0	428.99474872 (2.38798313, 77067.75316997)	0.0221	0.0682067	0	30.21919822 (0.09015009, 10129.77340847)	0.2506	0.500564	0	0.35436145 (0.0262552, 4.78274991)	0.4346	0.655332	0	1.05517008 (0.08420227, 13.22272975)	0.9668	0.983038	0	0.42030549 (0.01854757, 9.52451923)	0.5862	0.77373
X18b4dc06f4d70b975f00291213a305d5	p__Bacteroidetes; c__Bacteroidia; o__Bacteroidales; f__Porphyromonadaceae; g__Porphyromonas; s__	ASV	0	0.8442961 (0.26595018, 2.68033616)	0.774	0.859817	0	0.94201283 (0.33846374, 2.62181165)	0.9089	0.93872	0	0.66493213 (0.16374697, 2.70010952)	0.5682	0.776753	0	0.35436145 (0.0262552, 4.78274991)	0.4346	0.655332	0	1.05517008 (0.08420227, 13.22272975)	0.9668	0.983038	0	0.42030549 (0.01854757, 9.52451923)	0.5862	0.77373
X35d834f6f2b21fef9606c6ba8a236c3a	p__Bacteroidetes; c__Bacteroidia; o__Bacteroidales; f__Porphyromonadaceae; g__Porphyromonas; s__.1	ASV	0	0.8397953 (0.28966894, 2.43469714)	0.7478	0.844585	0	0.92218108 (0.36046854, 2.35920158)	0.8658	0.912773	0	0.68349583 (0.18600625, 2.51156379)	0.5666	0.776753	0	0.35436145 (0.0262552, 4.78274991)	0.4346	0.655332	0	1.05517008 (0.08420227, 13.22272975)	0.9668	0.983038	0	0.42030549 (0.01854757, 9.52451923)	0.5862	0.77373
X1d89083bcf05a0deb906de5deb41b9d7	p__Bacteroidetes; c__Bacteroidia; o__Bacteroidales; f__Porphyromonadaceae; g__Porphyromonas; s__.2	ASV	0	165.64245546 (0.67651221, 40557.17348215)	0.0686	0.18426	0	428.99474872 (2.38798313, 77067.75316997)	0.0221	0.0682067	0	30.21919822 (0.09015009, 10129.77340847)	0.2506	0.500564	0	0.36520287 (0.02743714, 4.86104417)	0.4456	0.657402	0	0.83494854 (0.17932324, 3.88761133)	0.8182	0.983038	0	0.42560787 (0.01936186, 9.35561414)	0.588	0.77373
X3799167f8d339c2d5e599b9b9a4ddc1f	p__Bacteroidetes; c__Bacteroidia; o__Bacteroidales; f__Porphyromonadaceae; g__Porphyromonas; s__.3	ASV	0	165.64245546 (0.67651221, 40557.17348215)	0.0686	0.18426	0	428.99474872 (2.38798313, 77067.75316997)	0.0221	0.0682067	0	30.21919822 (0.09015009, 10129.77340847)	0.2506	0.500564	0	0.36533731 (0.02736499, 4.87744944)	0.4463	0.657402	0	0.83680687 (0.18649492, 3.75477104)	0.8161	0.983038	0	0.42587474 (0.01926228, 9.41577602)	0.5889	0.77373
ad7adb70ab7749febeed329c26308072	p__Bacteroidetes; c__Bacteroidia; o__Bacteroidales; f__Porphyromonadaceae; g__Porphyromonas; s__.4	ASV	0	165.64245546 (0.67651221, 40557.17348215)	0.0686	0.18426	0	428.99474872 (2.38798313, 77067.75316997)	0.0221	0.0682067	0	30.21919822 (0.09015009, 10129.77340847)	0.2506	0.500564	0	0.36481121 (0.02761527, 4.81933423)	0.4438	0.657402	0	0.83298737 (0.16767068, 4.13827853)	0.8232	0.983038	0	0.42492772 (0.01957549, 9.22396022)	0.5857	0.77373
X7fa08aee7f4a6520402bb4eeb4f87f02	p__Bacteroidetes; c__Bacteroidia; o__Bacteroidales; f__Porphyromonadaceae; g__Porphyromonas; s__.5	ASV	0	165.64245546 (0.67651221, 40557.17348215)	0.0686	0.18426	0	428.99474872 (2.38798313, 77067.75316997)	0.0221	0.0682067	0	30.21919822 (0.09015009, 10129.77340847)	0.2506	0.500564	0	0.36415291 (0.02785751, 4.76020007)	0.4411	0.657402	0	0.83266336 (0.156867, 4.41984795)	0.8297	0.983038	0	0.4239358 (0.01982392, 9.06589591)	0.5829	0.77373
X74a51fda09eca684d8b23293f864f761	p__Bacteroidetes; c__Bacteroidia; o__Bacteroidales; f__; g__; s__	ASV	0	1.03369935 (0.66525088, 1.60621262)	0.8828	0.931318	0	1.07745341 (0.69673764, 1.66620229)	0.7373	0.848721	0	0.89948175 (0.57397833, 1.40957834)	0.6439	0.815836	0	0.28004943 (0.0212266, 3.6947832)	0.3335	0.655332	0	0.56073576 (0.13174712, 2.38657664)	0.4337	0.983038	0	0.27931969 (0.01340757, 5.81906221)	0.4104	0.77373
X55157afba6ed591407380fd6787f6ac4	p__Bacteroidetes; c__Bacteroidia; o__Bacteroidales; f__Prevotellaceae; g__Prevotella; s__	ASV	0	1.13371112 (0.8986029, 1.43033246)	0.2899	0.522085	0	1.11353035 (0.88662326, 1.39850814)	0.355	0.54997	0	1.10694526 (0.87330451, 1.40309341)	0.4009	0.653226	0	1.01021119 (0.78707033, 1.2966143)	0.9364	0.978995	0	1.01286746 (0.7983478, 1.28502951)	0.9161	0.983038	0	0.95976847 (0.72959807, 1.26255201)	0.7691	0.855185
X0d221b0a6b36c3d81d6cb08cfdca8dc8	p__Bacteroidetes; c__Bacteroidia; o__Bacteroidales; f__Prevotellaceae; g__Prevotella; s__.1	ASV	0	165.64245546 (0.67651221, 40557.17348215)	0.0686	0.18426	0	428.99474872 (2.38798313, 77067.75316997)	0.0221	0.0682067	0	30.21919822 (0.09015009, 10129.77340847)	0.2506	0.500564	0	1.16131507 (0.92055044, 1.46505028)	0.2071	0.655332	0	1.13917901 (0.91062154, 1.42510225)	0.2541	0.983038	2	1.3790586 (1.06895341, 1.77912582)	0.0134	0.575753
aa39fb6c792de62511b55f0d5bcc683c	p__Bacteroidetes; c__Bacteroidia; o__Bacteroidales; f__Prevotellaceae; g__Prevotella; s__.2	ASV	0	0.9763624 (0.73304177, 1.30044913)	0.8701	0.922869	0	1.03049589 (0.78459742, 1.3534607)	0.829	0.898654	0	0.92514458 (0.69032208, 1.23984519)	0.6025	0.802447	0	0.81547364 (0.61907757, 1.07417437)	0.1468	0.655332	0	0.81854882 (0.62583533, 1.07060458)	0.1438	0.983038	2	0.72415878 (0.50397654, 1.04053639)	0.081	0.77373
X2651991d661c76f3feef498687797d62	p__Bacteroidetes; c__Bacteroidia; o__Bacteroidales; f__Prevotellaceae; g__Prevotella; s__.3	ASV	0	1.22473604 (0.97278761, 1.5419382)	0.0845	0.221458	0	1.21627719 (0.97206601, 1.52184131)	0.0869	0.209145	0	1.17593865 (0.92823819, 1.489738)	0.1793	0.500564	0	0.9321944 (0.65850142, 1.3196424)	0.6921	0.875048	0	0.94750711 (0.68854884, 1.30385773)	0.7406	0.983038	0	0.87825877 (0.5967433, 1.29258002)	0.5103	0.77373
X581264e1cc3b504a0e542e497d66cc35	p__Bacteroidetes; c__Bacteroidia; o__Bacteroidales; f__Prevotellaceae; g__Prevotella; s__.4	ASV	0	165.64245546 (0.67651221, 40557.17348215)	0.0686	0.18426	0	428.99474872 (2.38798313, 77067.75316997)	0.0221	0.0682067	0	30.21919822 (0.09015009, 10129.77340847)	0.2506	0.500564	0	1.02951232 (0.72248706, 1.46700982)	0.8721	0.953546	0	1.08163026 (0.76548678, 1.52833994)	0.6564	0.983038	0	0.93758677 (0.65019882, 1.35200022)	0.73	0.835864
X134b863745d2fae77b2082658e3d120a	p__Bacteroidetes; c__Bacteroidia; o__Bacteroidales; f__Prevotellaceae; g__Prevotella; s__.5	ASV	0	165.64245546 (0.67651221, 40557.17348215)	0.0686	0.18426	0	428.99474872 (2.38798313, 77067.75316997)	0.0221	0.0682067	0	30.21919822 (0.09015009, 10129.77340847)	0.2506	0.500564	0	1.02941607 (0.72465855, 1.46234036)	0.8714	0.953546	0	1.08086933 (0.76723778, 1.52270723)	0.6565	0.983038	0	0.93821224 (0.65271044, 1.34859527)	0.7305	0.835864
X0c3248bbf730fe2e618b1976855d1bf1	p__Bacteroidetes; c__Bacteroidia; o__Bacteroidales; f__Prevotellaceae; g__Prevotella; s__.6	ASV	0	165.64245546 (0.67651221, 40557.17348215)	0.0686	0.18426	0	428.99474872 (2.38798313, 77067.75316997)	0.0221	0.0682067	0	30.21919822 (0.09015009, 10129.77340847)	0.2506	0.500564	0	1.03029783 (0.70153871, 1.51312194)	0.879	0.953546	0	1.08909179 (0.7486437, 1.58435971)	0.6554	0.983038	0	0.9314214 (0.62614653, 1.38553163)	0.7259	0.835864
X603104e21eef987f6f215d526e990154	p__Bacteroidetes; c__Bacteroidia; o__Bacteroidales; f__Prevotellaceae; g__Prevotella; s__.7	ASV	0	165.64245546 (0.67651221, 40557.17348215)	0.0686	0.18426	0	428.99474872 (2.38798313, 77067.75316997)	0.0221	0.0682067	0	30.21919822 (0.09015009, 10129.77340847)	0.2506	0.500564	0	0.98034839 (0.68880131, 1.39529782)	0.9122	0.962334	0	1.0363104 (0.73563777, 1.45987508)	0.8384	0.983038	0	0.93374603 (0.66123294, 1.3185696)	0.697	0.835864
e8f35f135ad02a31b5d37a420aa42396	p__Bacteroidetes; c__Bacteroidia; o__Bacteroidales; f__Prevotellaceae; g__Prevotella; s__.8	ASV	0	165.64245546 (0.67651221, 40557.17348215)	0.0686	0.18426	0	428.99474872 (2.38798313, 77067.75316997)	0.0221	0.0682067	0	30.21919822 (0.09015009, 10129.77340847)	0.2506	0.500564	0	1.03029783 (0.70153871, 1.51312194)	0.879	0.953546	0	1.08909179 (0.7486437, 1.58435971)	0.6554	0.983038	0	0.9314214 (0.62614653, 1.38553163)	0.7259	0.835864
b4dd03b0ec8ab74d1bcdd947f85b9f85	p__Bacteroidetes; c__Bacteroidia; o__Bacteroidales; f__Prevotellaceae; g__Prevotella; s__.9	ASV	0	165.64245546 (0.67651221, 40557.17348215)	0.0686	0.18426	0	428.99474872 (2.38798313, 77067.75316997)	0.0221	0.0682067	0	30.21919822 (0.09015009, 10129.77340847)	0.2506	0.500564	0	1.02932476 (0.72666428, 1.45804533)	0.8708	0.953546	0	1.08016854 (0.768856, 1.51753265)	0.6566	0.983038	0	0.93878773 (0.65503341, 1.34546176)	0.7308	0.835864
c9b7f873dea1848218a8c730df6c0cba	p__Bacteroidetes; c__Bacteroidia; o__Bacteroidales; f__Prevotellaceae; g__Prevotella; s__.10	ASV	0	165.64245546 (0.67651221, 40557.17348215)	0.0686	0.18426	0	428.99474872 (2.38798313, 77067.75316997)	0.0221	0.0682067	0	30.21919822 (0.09015009, 10129.77340847)	0.2506	0.500564	0	1.02892847 (0.73484842, 1.44069686)	0.8681	0.953546	0	1.07732929 (0.77546782, 1.49669447)	0.657	0.983038	0	0.94111388 (0.66454267, 1.33278927)	0.7325	0.835864
X56fb51f946d8d0927e5991d82b3d9b6b	p__Bacteroidetes; c__Bacteroidia; o__Bacteroidales; f__Prevotellaceae; g__Prevotella; s__.11	ASV	0	2.57167259 (0.89003931, 7.43057056)	0.081	0.213201	0	2.77429595 (0.9334744, 8.2452374)	0.0663	0.166703	0	1.67869726 (0.58979926, 4.77793837)	0.3317	0.586624	0	1.02889343 (0.73553664, 1.4392508)	0.8679	0.953546	0	1.077092 (0.77602449, 1.49496207)	0.657	0.983038	0	0.94130788 (0.66534457, 1.33173182)	0.7326	0.835864
X3a8a35739b5a5d138f15f91fe8586094	p__Bacteroidetes; c__Bacteroidia; o__Bacteroidales; f__Prevotellaceae; g__Prevotella; s__.12	ASV	0	165.64245546 (0.67651221, 40557.17348215)	0.0686	0.18426	0	428.99474872 (2.38798313, 77067.75316997)	0.0221	0.0682067	0	30.21919822 (0.09015009, 10129.77340847)	0.2506	0.500564	0	1.03069152 (0.68668877, 1.54702546)	0.884	0.953546	0	1.09451785 (0.7367544, 1.62600905)	0.6547	0.983038	0	0.92690283 (0.60929006, 1.41008186)	0.7229	0.835864
c9f5722f033c3153e02b62df53cf2fff	p__Bacteroidetes; c__Bacteroidia; o__Bacteroidales; f__Prevotellaceae; g__Prevotella; s__.13	ASV	0	165.64245546 (0.67651221, 40557.17348215)	0.0686	0.18426	0	428.99474872 (2.38798313, 77067.75316997)	0.0221	0.0682067	0	30.21919822 (0.09015009, 10129.77340847)	0.2506	0.500564	0	1.02977794 (0.71613918, 1.48077726)	0.8742	0.953546	0	1.083868 (0.76037367, 1.54499016)	0.6561	0.983038	0	0.9357438 (0.64287647, 1.3620291)	0.7288	0.835864
e2c722363bb19ec1893a2ddf17ada5af	p__Bacteroidetes; c__Bacteroidia; o__Bacteroidales; f__Prevotellaceae; g__Prevotella; s__.14	ASV	0	1.23659377 (0.93227724, 1.64024614)	0.1406	0.315248	0	1.21634809 (0.92298067, 1.60296171)	0.1643	0.331549	0	1.14995361 (0.85801124, 1.54123075)	0.3497	0.604866	0	0.93656482 (0.67393841, 1.30153387)	0.6963	0.878186	0	0.95028797 (0.70177824, 1.28679857)	0.7416	0.983038	0	0.88492999 (0.61392078, 1.27557352)	0.5123	0.77373
ac98262763ef2f95933104627ae2b3d3	p__Bacteroidetes; c__Bacteroidia; o__Bacteroidales; f__Prevotellaceae; g__Prevotella; s__.15	ASV	0	165.64245546 (0.67651221, 40557.17348215)	0.0686	0.18426	0	428.99474872 (2.38798313, 77067.75316997)	0.0221	0.0682067	0	30.21919822 (0.09015009, 10129.77340847)	0.2506	0.500564	0	1.15397194 (0.92455267, 1.44031951)	0.2054	0.655332	0	1.13255309 (0.91444539, 1.40268245)	0.2541	0.983038	2	1.3596218 (1.06617827, 1.73382959)	0.0133	0.575753
X6df6c97b33ba65aa922bff03c7127e66	p__Bacteroidetes; c__Bacteroidia; o__Bacteroidales; f__Prevotellaceae; g__Prevotella; s__.16	ASV	0	165.64245546 (0.67651221, 40557.17348215)	0.0686	0.18426	0	428.99474872 (2.38798313, 77067.75316997)	0.0221	0.0682067	0	30.21919822 (0.09015009, 10129.77340847)	0.2506	0.500564	0	1.16074535 (0.92086246, 1.46311725)	0.2069	0.655332	0	1.13866377 (0.91091772, 1.42335049)	0.2541	0.983038	2	1.37754213 (1.06873961, 1.77557031)	0.0134	0.575753
cb500d15d4e5b2bf6ba6d7ab8da09430	p__Bacteroidetes; c__Bacteroidia; o__Bacteroidales; f__Prevotellaceae; g__Prevotella; s__.17	ASV	0	0.84796199 (0.54275138, 1.32480461)	0.4688	0.66353	0	0.82526116 (0.53871703, 1.26421839)	0.3775	0.573538	0	0.81134599 (0.5113391, 1.28736943)	0.3748	0.628929	0	0.95168098 (0.72934576, 1.2417933)	0.7153	0.895979	0	0.86094876 (0.65777376, 1.12688102)	0.2756	0.983038	0	0.99978654 (0.75892895, 1.31708391)	0.9988	0.9988
X7ca02da7899c7ac4023348d2746ea37b	p__Bacteroidetes; c__Bacteroidia; o__Bacteroidales; f__Prevotellaceae; g__Prevotella; s__.18	ASV	0	0.43261496 (0.07255718, 2.57942375)	0.3577	0.56756	0	0.40004102 (0.08225719, 1.94551775)	0.2562	0.4722	0	0.43554131 (0.05066584, 3.74406571)	0.4489	0.713706	0	1.0218495 (0.82303235, 1.26869424)	0.8448	0.953546	0	0.93463246 (0.75193132, 1.16172558)	0.5424	0.983038	0	1.09398916 (0.8711088, 1.3738953)	0.4396	0.77373
X367b27c2b6aec5e5eba2a33290b7b909	p__Bacteroidetes; c__Bacteroidia; o__Bacteroidales; f__Prevotellaceae; g__Prevotella; s__.19	ASV	0	0.49110965 (0.21882038, 1.10222224)	0.0847	0.221458	0	0.46307173 (0.21138536, 1.0144289)	0.0543	0.140573	0	0.29576991 (0.05362367, 1.63136601)	0.162	0.500564	0	1.02297771 (0.76831486, 1.3620502)	0.8764	0.953546	0	0.90158321 (0.68242232, 1.19112794)	0.4659	0.983038	0	1.03945207 (0.77938558, 1.38629791)	0.7923	0.87453
X272e3514997dd5f22bb99d28b1f8b43d	p__Bacteroidetes; c__Bacteroidia; o__Bacteroidales; f__Prevotellaceae; g__Prevotella; s__.20	ASV	0	165.64245546 (0.67651221, 40557.17348215)	0.0686	0.18426	0	428.99474872 (2.38798313, 77067.75316997)	0.0221	0.0682067	0	30.21919822 (0.09015009, 10129.77340847)	0.2506	0.500564	0	0.35511957 (0.02790174, 4.51978583)	0.425	0.655332	0	0.6587606 (0.19781975, 2.19374217)	0.4965	0.983038	0	0.420823 (0.02100744, 8.42996392)	0.5714	0.77373
X968ba86149c3ed966ead1dc15e6719fa	p__Bacteroidetes; c__Bacteroidia; o__Bacteroidales; f__Prevotellaceae; g__Prevotella; s__.21	ASV	0	165.64245546 (0.67651221, 40557.17348215)	0.0686	0.18426	0	428.99474872 (2.38798313, 77067.75316997)	0.0221	0.0682067	0	30.21919822 (0.09015009, 10129.77340847)	0.2506	0.500564	0	0.35317984 (0.02874059, 4.34006402)	0.4161	0.655332	0	0.64384029 (0.18725141, 2.21376341)	0.4847	0.983038	0	0.4177557 (0.02192735, 7.95900049)	0.5616	0.77373
X03249c7f464c9c1cb9fe8096e43ccbff	p__Bacteroidetes; c__Bacteroidia; o__Bacteroidales; f__Prevotellaceae; g__Prevotella; s__.22	ASV	0	0.72200092 (0.31902846, 1.63397751)	0.4344	0.630755	0	0.72053214 (0.3577279, 1.451289)	0.3589	0.551669	0	0.65384044 (0.23320282, 1.83319961)	0.4192	0.677434	0	0.89614711 (0.69607442, 1.1537267)	0.395	0.655332	0	0.83139191 (0.64866064, 1.06559959)	0.1448	0.983038	0	0.94760375 (0.72325904, 1.24153701)	0.6962	0.835864
dd5c2ddd9caae2474ccd7278d7412537	p__Bacteroidetes; c__Bacteroidia; o__Bacteroidales; f__Prevotellaceae; g__Prevotella; s__.23	ASV	0	165.64245546 (0.67651221, 40557.17348215)	0.0686	0.18426	0	428.99474872 (2.38798313, 77067.75316997)	0.0221	0.0682067	0	30.21919822 (0.09015009, 10129.77340847)	0.2506	0.500564	0	0.35563187 (0.0276503, 4.57405662)	0.4276	0.655332	0	0.66433082 (0.20179007, 2.18710186)	0.5011	0.983038	0	0.42172294 (0.02070015, 8.59173857)	0.5745	0.77373
X8923d5c0490f1b830ea0d1a8109eaf6f	p__Bacteroidetes; c__Bacteroidia; o__Bacteroidales; f__Prevotellaceae; g__Prevotella; s__.24	ASV	0	165.64245546 (0.67651221, 40557.17348215)	0.0686	0.18426	0	428.99474872 (2.38798313, 77067.75316997)	0.0221	0.0682067	0	30.21919822 (0.09015009, 10129.77340847)	0.2506	0.500564	0	0.35374179 (0.02851284, 4.38866385)	0.4186	0.655332	0	0.64750356 (0.18983919, 2.20850531)	0.4875	0.983038	0	0.4186021 (0.02169062, 8.07850375)	0.5642	0.77373
a25f39531685faf8309efc1275b4f34c	p__Bacteroidetes; c__Bacteroidia; o__Bacteroidales; f__Prevotellaceae; g__Prevotella; s__.25	ASV	0	165.64245546 (0.67651221, 40557.17348215)	0.0686	0.18426	0	428.99474872 (2.38798313, 77067.75316997)	0.0221	0.0682067	0	30.21919822 (0.09015009, 10129.77340847)	0.2506	0.500564	0	0.36515653 (0.0291546, 4.57352459)	0.4347	0.655332	0	0.66461282 (0.22483574, 1.96459067)	0.46	0.983038	0	0.41437238 (0.02042187, 8.40787018)	0.5662	0.77373
X37df62b5dd0eb279bd9a58d4aca5fba7	p__Bacteroidetes; c__Bacteroidia; o__Bacteroidales; f__Prevotellaceae; g__Prevotella; s__.26	ASV	0	165.64245546 (0.67651221, 40557.17348215)	0.0686	0.18426	0	428.99474872 (2.38798313, 77067.75316997)	0.0221	0.0682067	0	30.21919822 (0.09015009, 10129.77340847)	0.2506	0.500564	0	0.36553369 (0.02889331, 4.62442344)	0.437	0.656334	0	0.67718633 (0.23341112, 1.96469362)	0.4732	0.983038	0	0.41508226 (0.02007057, 8.58437414)	0.5694	0.77373
e025f024c21a9aa51255b4d264743018	p__Bacteroidetes; c__Bacteroidia; o__Bacteroidales; f__Prevotellaceae; g__Prevotella; s__.27	ASV	0	165.64245546 (0.67651221, 40557.17348215)	0.0686	0.18426	0	428.99474872 (2.38798313, 77067.75316997)	0.0221	0.0682067	0	30.21919822 (0.09015009, 10129.77340847)	0.2506	0.500564	0	0.36529741 (0.02906022, 4.5919201)	0.4355	0.655332	0	0.66857447 (0.22751973, 1.96462885)	0.4641	0.983038	0	0.41462926 (0.0202991, 8.46921501)	0.5673	0.77373
X63d044810dc2320056f1119fdbd975ca	p__Bacteroidetes; c__Bacteroidia; o__Bacteroidales; f__Prevotellaceae; g__Prevotella; s__.28	ASV	0	0.68686252 (0.3086277, 1.5286383)	0.3574	0.56756	0	0.60958248 (0.25781879, 1.44128676)	0.2596	0.476236	0	0.68691586 (0.25888137, 1.8226626)	0.4507	0.715123	0	0.35964504 (0.02878245, 4.49386901)	0.4274	0.655332	0	0.84402168 (0.12662259, 5.62595173)	0.8609	0.983038	0	0.41866452 (0.02052634, 8.5392721)	0.5714	0.77373
e1943fe39a470e46146690251d3712e0	p__Bacteroidetes; c__Bacteroidia; o__Bacteroidales; f__Prevotellaceae; g__Prevotella; s__.29	ASV	0	0.71379431 (0.3040587, 1.67567087)	0.4387	0.632339	0	0.69460211 (0.33892631, 1.42353095)	0.3195	0.51107	0	0.72305805 (0.23945787, 2.18331907)	0.5652	0.776753	0	0.35436145 (0.0262552, 4.78274991)	0.4346	0.655332	0	1.05517008 (0.08420227, 13.22272975)	0.9668	0.983038	0	0.42030549 (0.01854757, 9.52451923)	0.5862	0.77373
d1f7040d58b3e42f2fccc48b9fe4099d	p__Bacteroidetes; c__Bacteroidia; o__Bacteroidales; f__Prevotellaceae; g__Prevotella; s__.30	ASV	0	0.6965082 (0.28043907, 1.72987194)	0.4358	0.630755	0	0.67539289 (0.31401373, 1.45266118)	0.3152	0.509386	0	0.70685423 (0.21807811, 2.29111898)	0.5631	0.776753	0	0.35436145 (0.0262552, 4.78274991)	0.4346	0.655332	0	1.05517008 (0.08420227, 13.22272975)	0.9668	0.983038	0	0.42030549 (0.01854757, 9.52451923)	0.5862	0.77373
X49052d7f2e748811a34778cebeb8bef5	p__Bacteroidetes; c__Bacteroidia; o__Bacteroidales; f__Prevotellaceae; g__Prevotella; s__.31	ASV	0	0.72991537 (0.32661042, 1.63122914)	0.4429	0.637225	0	0.71238163 (0.36254141, 1.39980588)	0.3251	0.513762	0	0.73826204 (0.26015479, 2.09502522)	0.5685	0.776753	0	0.35436145 (0.0262552, 4.78274991)	0.4346	0.655332	0	1.05517008 (0.08420227, 13.22272975)	0.9668	0.983038	0	0.42030549 (0.01854757, 9.52451923)	0.5862	0.77373
fbfbdb01c0c4ab28a303b6071831112b	p__Bacteroidetes; c__Bacteroidia; o__Bacteroidales; f__Prevotellaceae; g__Prevotella; s__.32	ASV	0	0.93069283 (0.68666975, 1.26143482)	0.6434	0.794525	0	0.9609269 (0.71306599, 1.29494398)	0.7934	0.883041	0	0.95149312 (0.69221048, 1.30789577)	0.7594	0.873719	0	0.35436145 (0.0262552, 4.78274991)	0.4346	0.655332	0	1.05517008 (0.08420227, 13.22272975)	0.9668	0.983038	0	0.42030549 (0.01854757, 9.52451923)	0.5862	0.77373
X2a834ecb88736cee6abf640b0b243ad5	p__Bacteroidetes; c__Bacteroidia; o__Bacteroidales; f__Prevotellaceae; g__Prevotella; s__.33	ASV	0	0.93157946 (0.69075385, 1.25636692)	0.6423	0.794525	0	0.96125259 (0.71676606, 1.28913266)	0.7918	0.883041	0	0.95213149 (0.69633101, 1.30190148)	0.7586	0.873719	0	0.35436145 (0.0262552, 4.78274991)	0.4346	0.655332	0	1.05517008 (0.08420227, 13.22272975)	0.9668	0.983038	0	0.42030549 (0.01854757, 9.52451923)	0.5862	0.77373
a6a15b8321e903500f74f206ccccd81e	p__Bacteroidetes; c__Bacteroidia; o__Bacteroidales; f__Prevotellaceae; g__Prevotella; s__.34	ASV	0	0.92838265 (0.67599124, 1.27500816)	0.6462	0.795116	0	0.96011396 (0.70339622, 1.31052568)	0.7976	0.883632	0	0.94982703 (0.68142202, 1.32395397)	0.7613	0.873719	0	0.35436145 (0.0262552, 4.78274991)	0.4346	0.655332	0	1.05517008 (0.08420227, 13.22272975)	0.9668	0.983038	0	0.42030549 (0.01854757, 9.52451923)	0.5862	0.77373
X258f2ab9a1ecf5c44e1aabb5960ec145	p__Bacteroidetes; c__Bacteroidia; o__Bacteroidales; f__Prevotellaceae; g__Prevotella; s__.35	ASV	0	0.92802113 (0.67431493, 1.27718248)	0.6466	0.795116	0	0.95999159 (0.70187887, 1.31302406)	0.7983	0.883632	0	0.94956593 (0.6797265, 1.32652684)	0.7616	0.873719	0	0.35436145 (0.0262552, 4.78274991)	0.4346	0.655332	0	1.05517008 (0.08420227, 13.22272975)	0.9668	0.983038	0	0.42030549 (0.01854757, 9.52451923)	0.5862	0.77373
X6e1da2c1c06976dc16f15b6547182bce	p__Bacteroidetes; c__Bacteroidia; o__Bacteroidales; f__Prevotellaceae; g__Prevotella; s__.36	ASV	0	1.57923087 (1.00562267, 2.48002577)	0.0472	0.18426	0	1.60437196 (1.02173693, 2.51924866)	0.04	0.108552	0	1.40304573 (0.9568041, 2.05740894)	0.0829	0.500564	0	0.35436145 (0.0262552, 4.78274991)	0.4346	0.655332	0	1.05517008 (0.08420227, 13.22272975)	0.9668	0.983038	0	0.42030549 (0.01854757, 9.52451923)	0.5862	0.77373
b93067852eca02a3dee108bd63b99342	p__Bacteroidetes; c__Bacteroidia; o__Bacteroidales; f__Prevotellaceae; g__Prevotella; s__.37	ASV	0	1.54237826 (1.0039817, 2.36949607)	0.0479	0.18426	0	1.56491228 (1.01888827, 2.40355152)	0.0408	0.109589	0	1.37921886 (0.95798606, 1.98567052)	0.0838	0.500564	0	0.35436145 (0.0262552, 4.78274991)	0.4346	0.655332	0	1.05517008 (0.08420227, 13.22272975)	0.9668	0.983038	0	0.42030549 (0.01854757, 9.52451923)	0.5862	0.77373
X47eeb82c9e774c12e94cf941d22dae57	p__Bacteroidetes; c__Bacteroidia; o__Bacteroidales; f__Prevotellaceae; g__Prevotella; s__.38	ASV	0	1.52367923 (1.0031815, 2.31423564)	0.0483	0.18426	0	1.54493758 (1.0174778, 2.34583214)	0.0412	0.110287	0	1.36705159 (0.95863218, 1.94947561)	0.0842	0.500564	0	0.35436145 (0.0262552, 4.78274991)	0.4346	0.655332	0	1.05517008 (0.08420227, 13.22272975)	0.9668	0.983038	0	0.42030549 (0.01854757, 9.52451923)	0.5862	0.77373
X8c600ee89f07437d7c3c12a68955bc51	p__Bacteroidetes; c__Bacteroidia; o__Bacteroidales; f__Prevotellaceae; g__Prevotella; s__.39	ASV	0	1.6588051 (1.0094165, 2.7259653)	0.0458	0.18426	0	1.68998743 (1.02815448, 2.77784864)	0.0385	0.105573	0	1.45383109 (0.95462325, 2.21409319)	0.0812	0.500564	0	0.35436145 (0.0262552, 4.78274991)	0.4346	0.655332	0	1.05517008 (0.08420227, 13.22272975)	0.9668	0.983038	0	0.42030549 (0.01854757, 9.52451923)	0.5862	0.77373
ce2321786bf568588d69681c5d31ddcf	p__Bacteroidetes; c__Bacteroidia; o__Bacteroidales; f__Prevotellaceae; g__Prevotella; s__.40	ASV	0	165.64245546 (0.67651221, 40557.17348215)	0.0686	0.18426	0	428.99474872 (2.38798313, 77067.75316997)	0.0221	0.0682067	0	30.21919822 (0.09015009, 10129.77340847)	0.2506	0.500564	0	1.20700803 (0.8502213, 1.71351669)	0.2926	0.655332	0	1.16540225 (0.83304866, 1.63035183)	0.3715	0.983038	0	1.24681175 (0.86389082, 1.79946297)	0.2386	0.77373
f80ff7b9ff1d0ccb1100ed3cd0e24937	p__Bacteroidetes; c__Bacteroidia; o__Bacteroidales; f__Prevotellaceae; g__Prevotella; s__.41	ASV	0	165.64245546 (0.67651221, 40557.17348215)	0.0686	0.18426	0	428.99474872 (2.38798313, 77067.75316997)	0.0221	0.0682067	0	30.21919822 (0.09015009, 10129.77340847)	0.2506	0.500564	0	1.10120433 (0.78198443, 1.55073543)	0.581	0.771074	0	1.03346767 (0.74646461, 1.43081857)	0.8428	0.983038	0	1.13988983 (0.79784875, 1.62856534)	0.472	0.77373
X8c891e852207112974259edbc900c4eb	p__Bacteroidetes; c__Bacteroidia; o__Bacteroidales; f__Prevotellaceae; g__Prevotella; s__.42	ASV	0	165.64245546 (0.67651221, 40557.17348215)	0.0686	0.18426	0	428.99474872 (2.38798313, 77067.75316997)	0.0221	0.0682067	0	30.21919822 (0.09015009, 10129.77340847)	0.2506	0.500564	0	1.21586107 (0.84303809, 1.75356033)	0.2955	0.655332	0	1.1732405 (0.82635508, 1.66574068)	0.3716	0.983038	0	1.25805023 (0.85763956, 1.84540274)	0.2402	0.77373
X88173b2617995bf810bd149c36a27a8f	p__Bacteroidetes; c__Bacteroidia; o__Bacteroidales; f__Prevotellaceae; g__Prevotella; s__.43	ASV	0	1.06382951 (0.78737806, 1.43734412)	0.6869	0.812918	0	1.06930178 (0.78803116, 1.45096584)	0.667	0.802764	0	1.01788213 (0.7467734, 1.38741423)	0.9107	0.951602	0	0.35436145 (0.0262552, 4.78274991)	0.4346	0.655332	0	1.05517008 (0.08420227, 13.22272975)	0.9668	0.983038	0	0.42030549 (0.01854757, 9.52451923)	0.5862	0.77373
X9b45bf12de121542a24b091a7bee7959	p__Bacteroidetes; c__Bacteroidia; o__Bacteroidales; f__Prevotellaceae; g__Prevotella; s__.44	ASV	0	1.05452462 (0.79807051, 1.39338839)	0.7088	0.815066	0	1.05976201 (0.79919796, 1.40527827)	0.6868	0.815607	0	1.00974284 (0.75821021, 1.34472024)	0.9471	0.974337	0	1.03103916 (0.6502787, 1.63474792)	0.8966	0.953546	0	1.10833061 (0.70775877, 1.73561501)	0.6531	0.983038	0	0.91527694 (0.56863537, 1.47323209)	0.7155	0.835864
X99abaced26700760d2613ce561dcf5d1	p__Bacteroidetes; c__Bacteroidia; o__Bacteroidales; f__Prevotellaceae; g__Prevotella; s__.45	ASV	0	1.06353411 (0.78387162, 1.44297201)	0.6923	0.813505	0	1.06940431 (0.78490441, 1.4570253)	0.6707	0.805864	0	1.01570531 (0.74206647, 1.39024914)	0.9225	0.957257	0	1.03103916 (0.6502787, 1.63474792)	0.8966	0.953546	0	1.10833061 (0.70775877, 1.73561501)	0.6531	0.983038	0	0.91527694 (0.56863537, 1.47323209)	0.7155	0.835864
e59b5321623069d2b50a62f6065bba25	p__Bacteroidetes; c__Bacteroidia; o__Bacteroidales; f__Prevotellaceae; g__Prevotella; s__.46	ASV	0	1.08851127 (0.77975379, 1.51952682)	0.6183	0.784842	0	1.0962415 (0.78015364, 1.54039586)	0.5965	0.747587	0	1.04151763 (0.738372, 1.46912256)	0.8167	0.9002	0	0.35436145 (0.0262552, 4.78274991)	0.4346	0.655332	0	1.05517008 (0.08420227, 13.22272975)	0.9668	0.983038	0	0.42030549 (0.01854757, 9.52451923)	0.5862	0.77373
b84549e5fe8b2455d6f47430740f28a7	p__Bacteroidetes; c__Bacteroidia; o__Bacteroidales; f__Prevotellaceae; g__Prevotella; s__.47	ASV	0	0.7640929 (0.26529413, 2.20071951)	0.6181	0.784842	0	0.7814621 (0.31156667, 1.96003957)	0.5992	0.748524	0	0.7051022 (0.18921509, 2.62753413)	0.6026	0.802447	0	0.35436145 (0.0262552, 4.78274991)	0.4346	0.655332	0	1.05517008 (0.08420227, 13.22272975)	0.9668	0.983038	0	0.42030549 (0.01854757, 9.52451923)	0.5862	0.77373
X959c91c33413b3b555e959f3b3ecee4f	p__Bacteroidetes; c__Bacteroidia; o__Bacteroidales; f__Prevotellaceae; g__Prevotella; s__.48	ASV	0	0.75549183 (0.23723675, 2.40590007)	0.6352	0.792737	0	0.77655367 (0.28278401, 2.13249536)	0.6237	0.764567	0	0.68654785 (0.16418118, 2.87090124)	0.6064	0.803137	0	0.35436145 (0.0262552, 4.78274991)	0.4346	0.655332	0	1.05517008 (0.08420227, 13.22272975)	0.9668	0.983038	0	0.42030549 (0.01854757, 9.52451923)	0.5862	0.77373
f3f26987b8f28c702243856aa50c8ae8	p__Bacteroidetes; c__Bacteroidia; o__Bacteroidales; f__Prevotellaceae; g__Prevotella; s__.49	ASV	0	0.75464061 (0.23360526, 2.43779805)	0.638	0.793216	0	0.77627199 (0.27904254, 2.15952092)	0.6276	0.768151	0	0.6842093 (0.1609832, 2.90801997)	0.6072	0.803137	0	0.35436145 (0.0262552, 4.78274991)	0.4346	0.655332	0	1.05517008 (0.08420227, 13.22272975)	0.9668	0.983038	0	0.42030549 (0.01854757, 9.52451923)	0.5862	0.77373
c4cb259963db18307ec3c45e0e7ce9a3	p__Bacteroidetes; c__Bacteroidia; o__Bacteroidales; f__Prevotellaceae; g__Prevotella; s__.50	ASV	0	0.75656902 (0.24145394, 2.37062472)	0.6321	0.792138	0	0.77699962 (0.28712437, 2.10267213)	0.6194	0.763918	0	0.68928749 (0.16790726, 2.82964089)	0.6056	0.803137	0	0.35436145 (0.0262552, 4.78274991)	0.4346	0.655332	0	1.05517008 (0.08420227, 13.22272975)	0.9668	0.983038	0	0.42030549 (0.01854757, 9.52451923)	0.5862	0.77373
cf5be403ebb24170ee2e32d55e8a6db4	p__Bacteroidetes; c__Bacteroidia; o__Bacteroidales; f__Prevotellaceae; g__Prevotella; s__.51	ASV	0	0.96521604 (0.37926967, 2.45641053)	0.9408	0.961775	0	1.0241481 (0.4533989, 2.31336986)	0.9542	0.967726	0	1.0189408 (0.30277854, 3.4290421)	0.9758	0.992189	0	1.00528151 (0.77481329, 1.3043025)	0.9684	0.990165	0	0.95468223 (0.73320591, 1.24305894)	0.7306	0.983038	0	1.0738821 (0.80569705, 1.43133547)	0.6268	0.798206
X2ecf9eba55c59773a7e04147fee3d040	p__Bacteroidetes; c__Bacteroidia; o__Bacteroidales; f__Prevotellaceae; g__Prevotella; s__.52	ASV	0	2.25716828 (0.88911278, 5.73021641)	0.0868	0.223972	0	2.39730082 (0.92281373, 6.22774786)	0.0726	0.179042	0	1.56261415 (0.6220256, 3.9255024)	0.3422	0.597143	0	1.10543284 (0.80610358, 1.51591159)	0.5338	0.733802	0	1.09640797 (0.81016933, 1.48377676)	0.551	0.983038	0	0.29213083 (0.03028508, 2.81790275)	0.2873	0.77373
a46334fe9a9c13ea43782488cfb1f7d7	p__Bacteroidetes; c__Bacteroidia; o__Bacteroidales; f__Prevotellaceae; g__Prevotella; s__.53	ASV	0	126.33358164 (0.50434972, 31645.05354175)	0.086	0.222638	0	355.16690258 (1.86854155, 67509.08398427)	0.0283	0.0821593	0	27.58622364 (0.27903183, 2727.28647966)	0.157	0.500564	0	1.30042398 (1.02212433, 1.65449789)	0.0325	0.652852	0	1.27770084 (1.01212837, 1.61295689)	0.0393	0.66895	0	0.40281506 (0.01827118, 8.8806489)	0.5645	0.77373
a6468c813b067b08b26739dfb1dc9e0a	p__Bacteroidetes; c__Bacteroidia; o__Bacteroidales; f__Prevotellaceae; g__Prevotella; s__.54	ASV	0	165.64245546 (0.67651221, 40557.17348215)	0.0686	0.18426	0	428.99474872 (2.38798313, 77067.75316997)	0.0221	0.0682067	0	30.21919822 (0.09015009, 10129.77340847)	0.2506	0.500564	0	1.3034627 (1.0221771, 1.66215326)	0.0326	0.652852	0	1.28058305 (1.01222471, 1.62008784)	0.0393	0.66895	0	0.40279829 (0.01828055, 8.8753581)	0.5644	0.77373
X4a857c484f64e3a91bc4c43bdd2c6699	p__Bacteroidetes; c__Bacteroidia; o__Bacteroidales; f__Prevotellaceae; g__Prevotella; s__.55	ASV	0	165.64245546 (0.67651221, 40557.17348215)	0.0686	0.18426	0	428.99474872 (2.38798313, 77067.75316997)	0.0221	0.0682067	0	30.21919822 (0.09015009, 10129.77340847)	0.2506	0.500564	0	1.29667193 (1.02205446, 1.64507682)	0.0324	0.652852	0	1.27414433 (1.01200831, 1.60418029)	0.0392	0.66895	0	0.40283459 (0.01826013, 8.88688503)	0.5646	0.77373
e10ac3074489985a05ea8461b7b24f26	p__Bacteroidetes; c__Bacteroidia; o__Bacteroidales; f__Prevotellaceae; g__Prevotella; s__.56	ASV	0	165.64245546 (0.67651221, 40557.17348215)	0.0686	0.18426	0	428.99474872 (2.38798313, 77067.75316997)	0.0221	0.0682067	0	30.21919822 (0.09015009, 10129.77340847)	0.2506	0.500564	0	1.36679613 (1.02249907, 1.82702528)	0.0348	0.652852	0	1.34104927 (1.01403835, 1.77351592)	0.0396	0.66895	0	0.40221987 (0.01856309, 8.71519041)	0.5617	0.77373
X274bf706b481dea909c918139184bfbc	p__Bacteroidetes; c__Bacteroidia; o__Bacteroidales; f__Prevotellaceae; g__Prevotella; s__.57	ASV	0	165.64245546 (0.67651221, 40557.17348215)	0.0686	0.18426	0	428.99474872 (2.38798313, 77067.75316997)	0.0221	0.0682067	0	30.21919822 (0.09015009, 10129.77340847)	0.2506	0.500564	0	1.36103372 (1.02253125, 1.81159526)	0.0346	0.652852	0	1.33551567 (1.0138894, 1.75916832)	0.0396	0.66895	0	0.40229243 (0.01853063, 8.73360368)	0.562	0.77373
X19a44938ae46fc1dc6537726dc0cf33d	p__Bacteroidetes; c__Bacteroidia; o__Bacteroidales; f__Prevotellaceae; g__Prevotella; s__.58	ASV	0	165.64245546 (0.67651221, 40557.17348215)	0.0686	0.18426	0	428.99474872 (2.38798313, 77067.75316997)	0.0221	0.0682067	0	30.21919822 (0.09015009, 10129.77340847)	0.2506	0.500564	0	1.40294617 (1.02201557, 1.92585906)	0.0362	0.652852	0	1.37591761 (1.0148943, 1.86536594)	0.0399	0.66895	0	0.40166545 (0.01879387, 8.58445598)	0.5593	0.77373
X6bed219662cacb898ecb3136d338bb66	p__Bacteroidetes; c__Bacteroidia; o__Bacteroidales; f__Prevotellaceae; g__Prevotella; s__.59	ASV	0	165.64245546 (0.67651221, 40557.17348215)	0.0686	0.18426	0	428.99474872 (2.38798313, 77067.75316997)	0.0221	0.0682067	0	30.21919822 (0.09015009, 10129.77340847)	0.2506	0.500564	0	1.04134337 (0.75658875, 1.43327009)	0.8037	0.953546	0	0.99699587 (0.73134431, 1.35914199)	0.9848	0.989214	0	0.35050194 (0.01651801, 7.4374351)	0.5012	0.77373
X0c4a5fd3669211a5399bf28cfbf5c3a8	p__Bacteroidetes; c__Bacteroidia; o__Bacteroidales; f__Prevotellaceae; g__Prevotella; s__.60	ASV	0	0.94780206 (0.41126023, 2.18433168)	0.8999	0.942516	0	0.99378774 (0.48062582, 2.05485023)	0.9866	0.992908	0	0.99051688 (0.33496158, 2.92906338)	0.9863	0.99771	0	0.35964504 (0.02878245, 4.49386901)	0.4274	0.655332	0	0.84402168 (0.12662259, 5.62595173)	0.8609	0.983038	0	0.41866452 (0.02052634, 8.5392721)	0.5714	0.77373
c78f02da61a394ea98b68d7fc80c6a88	p__Bacteroidetes; c__Bacteroidia; o__Bacteroidales; f__Prevotellaceae; g__Prevotella; s__.61	ASV	0	0.95252814 (0.40039847, 2.26601729)	0.9124	0.948559	0	1.00240792 (0.47130061, 2.13201857)	0.995	0.997535	0	0.99860266 (0.3240201, 3.07760935)	0.9981	0.9999	0	0.35436145 (0.0262552, 4.78274991)	0.4346	0.655332	0	1.05517008 (0.08420227, 13.22272975)	0.9668	0.983038	0	0.42030549 (0.01854757, 9.52451923)	0.5862	0.77373
eb56dbb810425944a00a95f69c285ad2	p__Bacteroidetes; c__Bacteroidia; o__Bacteroidales; f__Prevotellaceae; g__Prevotella; s__.62	ASV	0	0.90216895 (0.54868273, 1.48338695)	0.6849	0.812918	0	0.85283021 (0.48493805, 1.49981911)	0.5805	0.739245	0	1.00581551 (0.5554569, 1.82132014)	0.9847	0.997373	0	1.14253577 (0.87023069, 1.50004819)	0.3374	0.655332	0	1.0572472 (0.79655081, 1.40326472)	0.7	0.983038	0	1.2917238 (0.97817887, 1.70577226)	0.0712	0.77373
b4829c88696370324c24b3e1c524b913	p__Bacteroidetes; c__Bacteroidia; o__Bacteroidales; f__Prevotellaceae; g__Prevotella; s__.63	ASV	0	0.97843369 (0.63263479, 1.51324665)	0.9219	0.952146	0	0.986085 (0.64252459, 1.51334852)	0.9489	0.964838	0	1.11308716 (0.68743614, 1.80229546)	0.663	0.818456	0	1.16151929 (0.86426614, 1.56100882)	0.3208	0.655332	0	1.06856436 (0.7860878, 1.4525474)	0.672	0.983038	0	1.32224164 (0.98019612, 1.78364605)	0.0674	0.77373
b8484e70927dbb56fe8d4b938adad02b	p__Bacteroidetes; c__Bacteroidia; o__Bacteroidales; f__Prevotellaceae; g__Prevotella; s__.64	ASV	0	0.7921835 (0.32639481, 1.92268591)	0.6066	0.77854	0	0.82378907 (0.38100559, 1.78115086)	0.6222	0.763918	0	0.89688122 (0.28884113, 2.78490783)	0.8507	0.920919	0	1.14457457 (0.8529485, 1.53590862)	0.3681	0.655332	0	1.05301058 (0.77543805, 1.4299418)	0.7407	0.983038	0	1.31634104 (0.97165956, 1.78329305)	0.076	0.77373
X69f2ba5cf44e25058097a9e392a6f305	p__Bacteroidetes; c__Bacteroidia; o__Bacteroidales; f__Prevotellaceae; g__Prevotella; s__.65	ASV	0	0.88959434 (0.54718848, 1.44626233)	0.637	0.793216	0	0.85464434 (0.50090099, 1.45820624)	0.5645	0.730326	0	0.6783952 (0.20639523, 2.22979984)	0.5227	0.764268	0	1.13228294 (0.87164555, 1.4708555)	0.352	0.655332	0	1.05054649 (0.80011286, 1.37936532)	0.7227	0.983038	0	1.27749298 (0.97628297, 1.67163453)	0.0743	0.77373
X60ac63cb91de1a2940ef6709f731351c	p__Bacteroidetes; c__Bacteroidia; o__Bacteroidales; f__Prevotellaceae; g__Prevotella; s__.66	ASV	0	1.45434389 (0.92647034, 2.28298312)	0.1035	0.244347	0	1.42905976 (0.91895332, 2.22232376)	0.113	0.249768	0	1.30908182 (0.83612561, 2.0495667)	0.239	0.500564	0	0.35436145 (0.0262552, 4.78274991)	0.4346	0.655332	0	1.05517008 (0.08420227, 13.22272975)	0.9668	0.983038	0	0.42030549 (0.01854757, 9.52451923)	0.5862	0.77373
dac847b35fa922905bcf6099a09dd11e	p__Bacteroidetes; c__Bacteroidia; o__Bacteroidales; f__Prevotellaceae; g__Prevotella; s__.67	ASV	0	1.45028641 (0.92679787, 2.26945998)	0.1037	0.244347	0	1.42515291 (0.91923425, 2.20951386)	0.1133	0.249768	0	1.30649776 (0.83711824, 2.03906247)	0.2391	0.500564	0	0.35436145 (0.0262552, 4.78274991)	0.4346	0.655332	0	1.05517008 (0.08420227, 13.22272975)	0.9668	0.983038	0	0.42030549 (0.01854757, 9.52451923)	0.5862	0.77373
X070ce37698e364d48c9be443b8e69c85	p__Bacteroidetes; c__Bacteroidia; o__Bacteroidales; f__Prevotellaceae; g__Prevotella; s__.68	ASV	0	1.45434389 (0.92647034, 2.28298312)	0.1035	0.244347	0	1.42905976 (0.91895332, 2.22232376)	0.113	0.249768	0	1.30908182 (0.83612561, 2.0495667)	0.239	0.500564	0	0.35436145 (0.0262552, 4.78274991)	0.4346	0.655332	0	1.05517008 (0.08420227, 13.22272975)	0.9668	0.983038	0	0.42030549 (0.01854757, 9.52451923)	0.5862	0.77373
da96c7c877ff458800994813500a324b	p__Bacteroidetes; c__Bacteroidia; o__Bacteroidales; f__Prevotellaceae; g__Prevotella; s__.69	ASV	0	1.47318803 (0.92499416, 2.3462667)	0.1028	0.244347	0	1.44721913 (0.91770706, 2.28225685)	0.1117	0.248327	0	1.32104857 (0.8315864, 2.09860251)	0.2384	0.500564	0	0.35436145 (0.0262552, 4.78274991)	0.4346	0.655332	0	1.05517008 (0.08420227, 13.22272975)	0.9668	0.983038	0	0.42030549 (0.01854757, 9.52451923)	0.5862	0.77373
f35637ae0b0bd0adfa1f3d7216312bf2	p__Bacteroidetes; c__Bacteroidia; o__Bacteroidales; f__Prevotellaceae; g__Prevotella; s__.70	ASV	0	165.64245546 (0.67651221, 40557.17348215)	0.0686	0.18426	0	428.99474872 (2.38798313, 77067.75316997)	0.0221	0.0682067	0	30.21919822 (0.09015009, 10129.77340847)	0.2506	0.500564	0	1.00549796 (0.76611355, 1.31968187)	0.9685	0.990165	0	1.05066186 (0.80281269, 1.37502851)	0.7188	0.983038	0	0.99474119 (0.75824003, 1.30500896)	0.9696	0.977208
X4d85cafa8666af8cf642c8d3e144487b	p__Bacteroidetes; c__Bacteroidia; o__Bacteroidales; f__Prevotellaceae; g__Prevotella; s__.71	ASV	0	165.64245546 (0.67651221, 40557.17348215)	0.0686	0.18426	0	428.99474872 (2.38798313, 77067.75316997)	0.0221	0.0682067	0	30.21919822 (0.09015009, 10129.77340847)	0.2506	0.500564	0	1.00569354 (0.77392, 1.30687862)	0.9661	0.990165	0	1.04875991 (0.80918792, 1.35926071)	0.719	0.983038	0	0.9951515 (0.76602212, 1.29281711)	0.971	0.977208
X7bcf83970ffe1d8693c9e5739591a326	p__Bacteroidetes; c__Bacteroidia; o__Bacteroidales; f__Prevotellaceae; g__Prevotella; s__.72	ASV	0	165.64245546 (0.67651221, 40557.17348215)	0.0686	0.18426	0	428.99474872 (2.38798313, 77067.75316997)	0.0221	0.0682067	0	30.21919822 (0.09015009, 10129.77340847)	0.2506	0.500564	0	1.00512193 (0.75371029, 1.34039577)	0.9723	0.990165	0	1.05371838 (0.79270609, 1.40067351)	0.7186	0.983038	0	0.99405003 (0.74591188, 1.32473485)	0.9675	0.977208
X73d55804f5f321d8cee6b929f7400494	p__Bacteroidetes; c__Bacteroidia; o__Bacteroidales; f__Prevotellaceae; g__Prevotella; s__.73	ASV	0	165.64245546 (0.67651221, 40557.17348215)	0.0686	0.18426	0	428.99474872 (2.38798313, 77067.75316997)	0.0221	0.0682067	0	30.21919822 (0.09015009, 10129.77340847)	0.2506	0.500564	0	0.96989137 (0.62747427, 1.49916789)	0.8906	0.953546	0	0.86098199 (0.54420498, 1.36215217)	0.5225	0.983038	0	1.22280439 (0.77742066, 1.92334811)	0.3841	0.77373
b2226cbf7a3bb8c0a8e36f3d9c5331cf	p__Bacteroidetes; c__Bacteroidia; o__Bacteroidales; f__Prevotellaceae; g__Prevotella; s__.74	ASV	0	165.64245546 (0.67651221, 40557.17348215)	0.0686	0.18426	0	428.99474872 (2.38798313, 77067.75316997)	0.0221	0.0682067	0	30.21919822 (0.09015009, 10129.77340847)	0.2506	0.500564	0	0.97529852 (0.65938981, 1.44255673)	0.9003	0.9549	0	0.87470432 (0.57865269, 1.32222257)	0.5254	0.983038	0	1.1990881 (0.79731618, 1.80331505)	0.3832	0.77373
c32f37e179d7d9dca0ea0707a32f0bb6	p__Bacteroidetes; c__Bacteroidia; o__Bacteroidales; f__Prevotellaceae; g__Prevotella; s__.75	ASV	0	165.64245546 (0.67651221, 40557.17348215)	0.0686	0.18426	0	428.99474872 (2.38798313, 77067.75316997)	0.0221	0.0682067	0	30.21919822 (0.09015009, 10129.77340847)	0.2506	0.500564	0	0.96989137 (0.62747427, 1.49916789)	0.8906	0.953546	0	0.86098199 (0.54420498, 1.36215217)	0.5225	0.983038	0	1.22280439 (0.77742066, 1.92334811)	0.3841	0.77373
X87a573f9b1a8708d1d94568ac74a8c3d	p__Bacteroidetes; c__Bacteroidia; o__Bacteroidales; f__Prevotellaceae; g__Prevotella; s__.76	ASV	0	165.64245546 (0.67651221, 40557.17348215)	0.0686	0.18426	0	428.99474872 (2.38798313, 77067.75316997)	0.0221	0.0682067	0	30.21919822 (0.09015009, 10129.77340847)	0.2506	0.500564	0	0.28131037 (0.02071576, 3.82006281)	0.3406	0.655332	0	0.59013083 (0.14319603, 2.43201157)	0.4654	0.983038	0	0.28222493 (0.01254933, 6.34702658)	0.4257	0.77373
b7dd9a99746009e9b4837f3ce9ebb1cc	p__Bacteroidetes; c__Bacteroidia; o__Bacteroidales; f__Prevotellaceae; g__Prevotella; s__.77	ASV	0	165.64245546 (0.67651221, 40557.17348215)	0.0686	0.18426	0	428.99474872 (2.38798313, 77067.75316997)	0.0221	0.0682067	0	30.21919822 (0.09015009, 10129.77340847)	0.2506	0.500564	0	0.28113037 (0.02079905, 3.79989899)	0.3395	0.655332	0	0.58342511 (0.14066172, 2.4198827)	0.4578	0.983038	0	0.28179802 (0.01269301, 6.25620777)	0.4233	0.77373
X3d85071023ab601081bb3f246d1609c2	p__Bacteroidetes; c__Bacteroidia; o__Bacteroidales; f__Prevotellaceae; g__Prevotella; s__.78	ASV	0	165.64245546 (0.67651221, 40557.17348215)	0.0686	0.18426	0	428.99474872 (2.38798313, 77067.75316997)	0.0221	0.0682067	0	30.21919822 (0.09015009, 10129.77340847)	0.2506	0.500564	0	0.28074099 (0.02096474, 3.7594317)	0.3372	0.655332	0	0.57304254 (0.13664601, 2.40312718)	0.4465	0.983038	0	0.2808898 (0.01297445, 6.08111335)	0.4183	0.77373
X5932e935268041948c622b2018d5228c	p__Bacteroidetes; c__Bacteroidia; o__Bacteroidales; f__Prevotellaceae; g__Prevotella; s__.79	ASV	0	165.64245546 (0.67651221, 40557.17348215)	0.0686	0.18426	0	428.99474872 (2.38798313, 77067.75316997)	0.0221	0.0682067	0	30.21919822 (0.09015009, 10129.77340847)	0.2506	0.500564	0	0.28079636 (0.02094216, 3.76497055)	0.3376	0.655332	0	0.57429729 (0.1371371, 2.40501933)	0.4478	0.983038	0	0.28101778 (0.01293643, 6.10454407)	0.419	0.77373
cc0e6ec3afafbd30fa5cd51973f99350	p__Bacteroidetes; c__Bacteroidia; o__Bacteroidales; f__Prevotellaceae; g__Prevotella; s__.80	ASV	0	1.00946111 (0.78667892, 1.29533373)	0.941	0.961775	0	1.03022815 (0.80508268, 1.31833671)	0.8129	0.889201	0	1.0505302 (0.80663445, 1.36817079)	0.7146	0.848251	0	0.35436145 (0.0262552, 4.78274991)	0.4346	0.655332	0	1.05517008 (0.08420227, 13.22272975)	0.9668	0.983038	0	0.42030549 (0.01854757, 9.52451923)	0.5862	0.77373
X9b3cdafd935955840e88b0d8805daee7	p__Bacteroidetes; c__Bacteroidia; o__Bacteroidales; f__Prevotellaceae; g__Prevotella; s__.81	ASV	0	0.86275009 (0.60350842, 1.23335101)	0.4181	0.617345	0	0.84121409 (0.59551815, 1.18827806)	0.3265	0.514941	0	0.83123572 (0.55961284, 1.23469793)	0.3599	0.615742	0	0.93134876 (0.70150982, 1.2364909)	0.6228	0.814408	0	0.90604537 (0.68754096, 1.19399171)	0.4835	0.983038	0	0.31978189 (0.03192908, 3.20273738)	0.3321	0.77373
X006fcbff711d94a52a6ab393e4334cc1	p__Bacteroidetes; c__Bacteroidia; o__Bacteroidales; f__Prevotellaceae; g__Prevotella; s__.82	ASV	0	0.87078149 (0.62538562, 1.21246857)	0.4126	0.617345	0	0.85049426 (0.61765009, 1.17111694)	0.3211	0.51155	0	0.84169949 (0.58314704, 1.21488749)	0.3574	0.612797	0	0.9547716 (0.74838743, 1.21807073)	0.7095	0.890553	0	0.93411266 (0.7364735, 1.18479004)	0.5741	0.983038	0	0.55632177 (0.0731813, 4.22913904)	0.571	0.77373
X3abc932c127390284c7fcadeffea2346	p__Bacteroidetes; c__Bacteroidia; o__Bacteroidales; f__Prevotellaceae; g__Prevotella; s__.83	ASV	0	1.03258519 (0.80909003, 1.31781648)	0.7967	0.876927	0	1.05215846 (0.8275434, 1.33773942)	0.6782	0.808702	0	1.06902524 (0.82212128, 1.39008075)	0.6184	0.807099	0	0.35436145 (0.0262552, 4.78274991)	0.4346	0.655332	0	1.05517008 (0.08420227, 13.22272975)	0.9668	0.983038	0	0.42030549 (0.01854757, 9.52451923)	0.5862	0.77373
bff69574cf1ec908371c8a6955634451	p__Bacteroidetes; c__Bacteroidia; o__Bacteroidales; f__Prevotellaceae; g__Prevotella; s__.84	ASV	0	0.60177141 (0.17741231, 2.04117077)	0.4151	0.617345	0	0.58243467 (0.1998667, 1.69728191)	0.3219	0.511629	0	0.6090769 (0.1295565, 2.86342006)	0.5301	0.764268	0	0.95149167 (0.72087792, 1.25588033)	0.7255	0.902004	0	0.9305073 (0.71102252, 1.2177446)	0.5998	0.983038	0	0.58354294 (0.08704328, 3.91210401)	0.579	0.77373
X283aa5ef2f3cf6bdcdab8411898f31ff	p__Bacteroidetes; c__Bacteroidia; o__Bacteroidales; f__Prevotellaceae; g__Prevotella; s__.85	ASV	0	1.01386125 (0.77702186, 1.32289026)	0.9192	0.950605	0	1.03596188 (0.79638577, 1.34760949)	0.7923	0.883041	0	1.05833415 (0.79820872, 1.40323094)	0.6936	0.834653	0	0.35436145 (0.0262552, 4.78274991)	0.4346	0.655332	0	1.05517008 (0.08420227, 13.22272975)	0.9668	0.983038	0	0.42030549 (0.01854757, 9.52451923)	0.5862	0.77373
X5bc6e00a8d034626025623c1e9807fd0	p__Bacteroidetes; c__Bacteroidia; o__Bacteroidales; f__Prevotellaceae; g__Prevotella; s__.86	ASV	0	0.83608135 (0.57787234, 1.20966514)	0.3421	0.555102	0	0.81076342 (0.56588257, 1.16161438)	0.2529	0.471274	0	0.80349471 (0.53632179, 1.20376193)	0.2888	0.554355	0	0.95462106 (0.73681237, 1.23681605)	0.7252	0.902004	0	0.93399209 (0.72615399, 1.20131713)	0.5949	0.983038	0	0.59477699 (0.0871691, 4.05831492)	0.5959	0.773926
X0e6080094591510f12470380aee8d5bb	p__Bacteroidetes; c__Bacteroidia; o__Bacteroidales; f__Prevotellaceae; g__Prevotella; s__.87	ASV	0	1.24297851 (0.81726139, 1.89045463)	0.3093	0.533814	0	1.24656663 (0.81298254, 1.91139207)	0.3122	0.509386	0	1.30468382 (0.84214547, 2.02126584)	0.2337	0.500564	0	0.35436145 (0.0262552, 4.78274991)	0.4346	0.655332	0	1.05517008 (0.08420227, 13.22272975)	0.9668	0.983038	0	0.42030549 (0.01854757, 9.52451923)	0.5862	0.77373
X58744fd99663716b831f31e9d9e810ee	p__Bacteroidetes; c__Bacteroidia; o__Bacteroidales; f__Prevotellaceae; g__Prevotella; s__.88	ASV	0	165.64245546 (0.67651221, 40557.17348215)	0.0686	0.18426	0	428.99474872 (2.38798313, 77067.75316997)	0.0221	0.0682067	0	30.21919822 (0.09015009, 10129.77340847)	0.2506	0.500564	0	1.21281443 (0.84551982, 1.73966217)	0.2945	0.655332	0	1.17053364 (0.82865752, 1.6534563)	0.3716	0.983038	0	1.254174 (0.85979726, 1.82944571)	0.2397	0.77373
X33f8f692cbf148f83378dc0ddbf7d599	p__Bacteroidetes; c__Bacteroidia; o__Bacteroidales; f__Prevotellaceae; g__Prevotella; s__.89	ASV	0	165.64245546 (0.67651221, 40557.17348215)	0.0686	0.18426	0	428.99474872 (2.38798313, 77067.75316997)	0.0221	0.0682067	0	30.21919822 (0.09015009, 10129.77340847)	0.2506	0.500564	0	1.19762587 (0.85774194, 1.67219028)	0.2896	0.655332	0	1.15718466 (0.84015482, 1.59384473)	0.3715	0.983038	0	1.23498332 (0.87045568, 1.75216709)	0.237	0.77373
f3544305b0e8bf7ca4380ae6f01b7048	p__Bacteroidetes; c__Bacteroidia; o__Bacteroidales; f__Prevotellaceae; g__Prevotella; s__.90	ASV	0	165.64245546 (0.67651221, 40557.17348215)	0.0686	0.18426	0	428.99474872 (2.38798313, 77067.75316997)	0.0221	0.0682067	0	30.21919822 (0.09015009, 10129.77340847)	0.2506	0.500564	0	1.21013441 (0.84769443, 1.72753911)	0.2936	0.655332	0	1.16816074 (0.83068377, 1.64274248)	0.3716	0.983038	0	1.25077177 (0.8616897, 1.81553757)	0.2392	0.77373
X352a26ea29f6902631ffb48632ea3211	p__Bacteroidetes; c__Bacteroidia; o__Bacteroidales; f__Porphyromonadaceae; g__Porphyromonas; s__.6	ASV	0	2.66217817 (1.19136443, 5.94880327)	0.017	0.18426	0	2.6104237 (1.19355092, 5.7092762)	0.0163	0.0682067	0	1.65096555 (0.62662988, 4.34975629)	0.3104	0.570214	0	0.34260897 (0.0256858, 4.56987506)	0.4177	0.655332	0	0.81074581 (0.18726545, 3.51003761)	0.779	0.983038	0	0.41270612 (0.01849548, 9.2090779)	0.5764	0.77373
X8d10a64674409f1c8c146ccdaf4625ec	p__Bacteroidetes; c__Bacteroidia; o__Bacteroidales; f__Porphyromonadaceae; g__Porphyromonas; s__.7	ASV	0	1.50224563 (1.10485313, 2.04257188)	0.0094	0.18426	0	1.54618507 (1.14483575, 2.08823691)	0.0045	0.0682067	0	1.4653918 (1.11110593, 1.93264482)	0.0068	0.467123	0	1.11148035 (0.83685819, 1.47622211)	0.4654	0.67329	0	1.16653578 (0.88275243, 1.54154853)	0.2788	0.983038	0	1.29308662 (0.95172462, 1.75688741)	0.1003	0.77373
bdb5bfa4129eff5936572a5b6c062392	p__Bacteroidetes; c__Bacteroidia; o__Bacteroidales; f__Porphyromonadaceae; g__Porphyromonas; s__.8	ASV	0	0.86836133 (0.68988063, 1.09301721)	0.2292	0.435701	0	0.84411919 (0.66690407, 1.06842535)	0.1587	0.323567	0	0.90647933 (0.69748283, 1.17810037)	0.4628	0.724103	0	1.02029537 (0.82026332, 1.26910788)	0.8568	0.953546	0	1.05541187 (0.87307994, 1.27582156)	0.5773	0.983038	0	0.92674444 (0.70232232, 1.22287905)	0.5907	0.773926
X01eb43ed75afc163476f3a8ce278273f	p__Bacteroidetes; c__Bacteroidia; o__Bacteroidales; f__Porphyromonadaceae; g__Porphyromonas; s__.9	ASV	0	0.86935153 (0.65945197, 1.14606083)	0.3207	0.543946	0	0.86087126 (0.66063584, 1.12179704)	0.2674	0.483211	0	0.91457401 (0.68213216, 1.22622222)	0.5506	0.775174	0	0.33439071 (0.02853658, 3.91837876)	0.383	0.655332	0	0.97026412 (0.71580128, 1.31518688)	0.8458	0.983038	0	0.35021318 (0.02276645, 5.38728102)	0.4518	0.77373
f75d1e19dbebb6a81806f0af699d5772	p__Bacteroidetes; c__Bacteroidia; o__Bacteroidales; f__Porphyromonadaceae; g__Porphyromonas; s__.10	ASV	0	1.4144737 (1.02727564, 1.94761345)	0.0336	0.18426	0	1.40632195 (1.02574724, 1.92809822)	0.0342	0.0954447	0	1.43268189 (1.06364705, 1.92975422)	0.018	0.467123	0	1.11377711 (0.82758263, 1.49894333)	0.477	0.685035	0	1.1720551 (0.87590316, 1.56833907)	0.2854	0.983038	0	1.30311997 (0.94629614, 1.79449286)	0.1048	0.77373
X3e433297d3bba6ccb4e1ac04632b2fbd	p__Bacteroidetes; c__Bacteroidia; o__Bacteroidales; f__Porphyromonadaceae; g__Porphyromonas; s__.11	ASV	0	0.84621832 (0.65087636, 1.1001866)	0.2124	0.41187	0	0.91170851 (0.72840766, 1.14113627)	0.4196	0.604422	0	0.90461437 (0.68494157, 1.1947401)	0.48	0.738581	0	1.0312401 (0.84799189, 1.25408765)	0.7579	0.924756	0	1.05150739 (0.87999521, 1.25644752)	0.5804	0.983038	0	0.97407981 (0.77757639, 1.22024213)	0.8193	0.89306
X64189c39b372ef06b996cfe933f75296	p__Bacteroidetes; c__Bacteroidia; o__Bacteroidales; f__Porphyromonadaceae; g__Porphyromonas; s__.12	ASV	0	0.99624693 (0.77564778, 1.27958589)	0.9765	0.986528	0	1.02552321 (0.80015207, 1.31437248)	0.8422	0.902973	0	1.04694999 (0.79764605, 1.37417379)	0.7409	0.862557	0	0.93962526 (0.72875249, 1.21151645)	0.631	0.819467	0	0.9814325 (0.79404175, 1.21304675)	0.8624	0.983038	0	0.823548 (0.57507935, 1.17936996)	0.2893	0.77373
X66d533cfa49b1fa5ef98b3e400cc4f57	p__Bacteroidetes; c__Bacteroidia; o__Bacteroidales; f__Porphyromonadaceae; g__Porphyromonas; s__.13	ASV	0	1.71977616 (1.12644281, 2.62563712)	0.012	0.18426	0	1.68395487 (1.10893944, 2.55713153)	0.0145	0.0682067	0	1.3698753 (0.93709272, 2.00253219)	0.1042	0.500564	0	0.35436145 (0.0262552, 4.78274991)	0.4346	0.655332	0	1.05517008 (0.08420227, 13.22272975)	0.9668	0.983038	0	0.42030549 (0.01854757, 9.52451923)	0.5862	0.77373
X5abd72e909d386624a887fd76f40d5ba	p__Bacteroidetes; c__Bacteroidia; o__Bacteroidales; f__Porphyromonadaceae; g__Porphyromonas; s__.14	ASV	0	165.64245546 (0.67651221, 40557.17348215)	0.0686	0.18426	0	428.99474872 (2.38798313, 77067.75316997)	0.0221	0.0682067	0	30.21919822 (0.09015009, 10129.77340847)	0.2506	0.500564	0	0.34207572 (0.02891465, 4.04693761)	0.3948	0.655332	0	0.73968778 (0.14354359, 3.81165062)	0.7185	0.983038	0	0.40348511 (0.02583878, 6.30061689)	0.5174	0.77373
X0d27a59554965cf98fa84efc8bed96c1	p__Bacteroidetes; c__Bacteroidia; o__Bacteroidales; f__Porphyromonadaceae; g__Porphyromonas; s__.15	ASV	0	1.11968079 (0.78580831, 1.59540828)	0.5315	0.71679	0	1.10662462 (0.76497602, 1.60085807)	0.5907	0.745001	0	0.70125775 (0.21539827, 2.28303799)	0.5557	0.776674	0	1.09702265 (0.836484, 1.43871096)	0.5033	0.702439	0	1.07089888 (0.82126534, 1.39641155)	0.613	0.983038	0	0.3381636 (0.01694459, 6.74874006)	0.4778	0.77373
ffb81b859f69638865a9886be0aac061	p__Bacteroidetes; c__Bacteroidia; o__Bacteroidales; f__Porphyromonadaceae; g__Porphyromonas; s__.16	ASV	0	1.11307822 (0.74642304, 1.6598404)	0.5993	0.773195	0	1.08217487 (0.70986482, 1.64975418)	0.7135	0.828207	0	0.72272459 (0.26151429, 1.99733191)	0.5312	0.764268	0	1.1827094 (0.86242641, 1.62193726)	0.2977	0.655332	0	1.22830661 (0.90264202, 1.67146786)	0.1908	0.983038	0	0.96873109 (0.50312346, 1.8652279)	0.9243	0.973439
X9666ca02a048d9bb900dfbae3cdfd988	p__Bacteroidetes; c__Bacteroidia; o__Bacteroidales; f__; g__; s__.1	ASV	0	165.64245546 (0.67651221, 40557.17348215)	0.0686	0.18426	0	428.99474872 (2.38798313, 77067.75316997)	0.0221	0.0682067	0	30.21919822 (0.09015009, 10129.77340847)	0.2506	0.500564	0	1.21065882 (0.81183841, 1.80540211)	0.3484	0.655332	0	1.22796566 (0.82728493, 1.82270897)	0.3082	0.983038	0	1.14118609 (0.75747801, 1.71926534)	0.5276	0.77373
X7dd37e738872374e002ae16dc2171d64	p__Bacteroidetes; c__Bacteroidia; o__Bacteroidales; f__Porphyromonadaceae; g__; s__	ASV	0	0.94453208 (0.72619409, 1.2285157)	0.6705	0.810574	0	0.90474146 (0.69841675, 1.17201816)	0.4484	0.62792	0	0.90067121 (0.6502779, 1.24747994)	0.529	0.764268	0	1.01208524 (0.78666733, 1.3020962)	0.9255	0.973755	0	1.01410821 (0.78324927, 1.3130117)	0.9153	0.983038	0	0.95752919 (0.72280902, 1.26847081)	0.7623	0.851076
X8b81ccc5b53b518a10762a61dd2fa5fd	p__Bacteroidetes; c__Bacteroidia; o__Bacteroidales; f__Bacteroidaceae; g__Bacteroides; s__	ASV	0	0.80179671 (0.33274059, 1.93206953)	0.6225	0.787378	0	0.66615528 (0.28077892, 1.58047072)	0.3567	0.550437	0	0.79013033 (0.30904507, 2.0201129)	0.6228	0.808004	0	1.55934113 (0.99746752, 2.43771823)	0.0513	0.655332	0	1.67619987 (1.0947486, 2.566476)	0.0175	0.529712	0	1.28220861 (0.8919403, 1.84323874)	0.1795	0.77373
X9bfad29ea4a92b195de2bcfdc689d696	p__Bacteroidetes; c__Bacteroidia; o__Bacteroidales; f__Bacteroidaceae; g__Bacteroides; s__.1	ASV	0	1.38162978 (1.03229295, 1.84918521)	0.0297	0.18426	0	1.38999223 (1.03722243, 1.86274258)	0.0275	0.0821593	0	1.49629055 (1.0762164, 2.08033015)	0.0165	0.467123	0	1.19061895 (0.82355633, 1.72128296)	0.3535	0.655332	0	1.26192335 (0.90011439, 1.76916464)	0.1772	0.983038	0	1.17712482 (0.8653833, 1.60116661)	0.2988	0.77373
fbc5bfa04f41d3967c1dedcd8608737a	p__Bacteroidetes; c__Bacteroidia; o__Bacteroidales; f__Bacteroidaceae; g__Bacteroides; s__.2	ASV	0	1.12195101 (0.8443323, 1.49085148)	0.4276	0.626669	0	1.11652665 (0.8358869, 1.49138808)	0.4555	0.63391	0	1.10908319 (0.81756022, 1.50455647)	0.5058	0.759329	0	1.12099788 (0.91222752, 1.37754695)	0.2773	0.655332	0	1.15361706 (0.94652733, 1.40601574)	0.1569	0.983038	0	1.19306008 (0.95558292, 1.48955399)	0.119	0.77373
X257b889f07e5c58a9489ba0f01a26873	p__Bacteroidetes; c__Bacteroidia; o__Bacteroidales; f__Bacteroidaceae; g__Bacteroides; s__.3	ASV	0	0.78833808 (0.27439305, 2.26491494)	0.6587	0.802083	0	0.63558805 (0.22638526, 1.78444551)	0.3895	0.581663	0	0.76572067 (0.24653763, 2.37825009)	0.6443	0.815836	0	1.67073046 (1.09498866, 2.5491956)	0.0173	0.567296	0	1.7737348 (1.18510067, 2.65474082)	0.0053	0.198624	0	1.31385175 (0.91838907, 1.87960252)	0.1352	0.77373
X53ca52e6b23984c41dddd3b030755c19	p__Bacteroidetes; c__Bacteroidia; o__Bacteroidales; f__Bacteroidaceae; g__Bacteroides; s__.4	ASV	0	0.88173731 (0.20280764, 3.83348804)	0.8667	0.921034	0	1.00846654 (0.26441302, 3.84627334)	0.9902	0.993989	0	0.89250016 (0.14511301, 5.48921497)	0.9023	0.945553	0	2.20834766 (1.37693204, 3.54178656)	0.001	0.0665923	0	2.27949674 (1.43375519, 3.62412316)	0.0005	0.0262333	0	1.49821523 (0.96935978, 2.31559935)	0.0688	0.77373
a97d85a6777b9c09f9f8cb986b994941	p__Bacteroidetes; c__Bacteroidia; o__Bacteroidales; f__Bacteroidaceae; g__Bacteroides; s__.5	ASV	0	1.11578017 (0.73553198, 1.6926054)	0.6064	0.77854	0	1.03698325 (0.66673688, 1.61283155)	0.872	0.9138	0	1.13345278 (0.75508085, 1.70142733)	0.5455	0.76937	0	0.39421634 (0.03560215, 4.36508786)	0.448	0.657791	0	0.67272272 (0.19388616, 2.33413182)	0.5323	0.983038	0	0.45225907 (0.03275799, 6.24392043)	0.5535	0.77373
X7c9950db246ebdee593eee0b1ba6fbae	p__Bacteroidetes; c__Bacteroidia; o__Bacteroidales; f__Bacteroidaceae; g__Bacteroides; s__.6	ASV	0	0.95083688 (0.67602614, 1.33736067)	0.7721	0.859466	0	0.90545492 (0.63804236, 1.28494386)	0.5781	0.738402	0	0.97218155 (0.67712784, 1.39580285)	0.8785	0.933036	0	1.27046337 (1.03094813, 1.56562403)	0.0247	0.652852	0	1.32177784 (1.07191235, 1.62988761)	0.0091	0.298404	13	1.38249794 (1.10239028, 1.73377848)	0.005	0.460092
f1bcdd4f6db7b8d8623da479af131737	p__Bacteroidetes; c__Bacteroidia; o__Bacteroidales; f__Bacteroidaceae; g__Bacteroides; s__.7	ASV	0	165.64245546 (0.67651221, 40557.17348215)	0.0686	0.18426	0	428.99474872 (2.38798313, 77067.75316997)	0.0221	0.0682067	0	30.21919822 (0.09015009, 10129.77340847)	0.2506	0.500564	0	2.23577937 (1.39332161, 3.58762066)	0.0009	0.0665923	0	2.3082971 (1.45047369, 3.67344514)	0.0004	0.0262333	0	1.51147613 (0.97792237, 2.33613645)	0.063	0.77373
d1654e3cb3edbe951079b088fd8f6e55	p__Bacteroidetes; c__Bacteroidia; o__Bacteroidales; f__Bacteroidaceae; g__Bacteroides; s__.8	ASV	0	1.12590388 (0.78950448, 1.60563947)	0.5126	0.699162	0	1.1811576 (0.82396807, 1.69318852)	0.3648	0.558556	0	1.20983331 (0.75185898, 1.94677018)	0.4325	0.693233	0	1.09251786 (0.58674163, 2.03427747)	0.7803	0.940423	0	1.06000647 (0.58963936, 1.90559481)	0.8456	0.983038	0	0.99072171 (0.54439244, 1.8029815)	0.9757	0.980684
X76ae0803857687c71e23083d9871f026	p__Bacteroidetes; c__Bacteroidia; o__Bacteroidales; f__Bacteroidaceae; g__Bacteroides; s__.9	ASV	0	1.08288911 (0.77240116, 1.51818626)	0.6441	0.794525	0	1.10043752 (0.78604775, 1.54057145)	0.5771	0.738402	0	1.14865983 (0.74451692, 1.77218189)	0.531	0.764268	0	1.10211945 (0.58685559, 2.06978909)	0.7623	0.925725	0	1.06915916 (0.58978321, 1.93817199)	0.8256	0.983038	0	0.99686229 (0.54402739, 1.82662574)	0.9919	0.993162
fc5a775dc7950718dbfe672e4e520d62	p__Bacteroidetes; c__Bacteroidia; o__Bacteroidales; f__Bacteroidaceae; g__Bacteroides; s__.10	ASV	0	1.0020123 (0.64884348, 1.54741273)	0.9928	0.9986	0	1.05209772 (0.67856681, 1.63124631)	0.8204	0.893022	0	0.94415419 (0.60196726, 1.48085652)	0.8024	0.890675	0	0.27804327 (0.02185021, 3.53809184)	0.324	0.655332	0	0.53968225 (0.1230227, 2.36750569)	0.4136	0.983038	0	0.27499641 (0.01438398, 5.25744874)	0.3911	0.77373
X2c28cc3ba5de38f8e27eb4b54bade343	p__Bacteroidetes; c__Bacteroidia; o__Bacteroidales; f__Bacteroidaceae; g__Bacteroides; s__.11	ASV	0	1.17084866 (0.81913096, 1.67358659)	0.3868	0.603991	0	1.17785755 (0.84359589, 1.64456515)	0.3364	0.525291	0	1.25487027 (0.78643316, 2.00233087)	0.341	0.597143	0	0.27184018 (0.02313586, 3.19404988)	0.3001	0.655332	0	0.50701106 (0.10853619, 2.36842847)	0.3878	0.983038	0	0.26293353 (0.01615994, 4.27811141)	0.3479	0.77373
X6d33d76351133aedb49ddfb62ed350c4	p__Bacteroidetes; c__Bacteroidia; o__Bacteroidales; f__Bacteroidaceae; g__Bacteroides; s__.12	ASV	0	1.528774 (1.10943942, 2.10660438)	0.0095	0.18426	0	1.4363814 (1.04338214, 1.97740737)	0.0264	0.0799108	0	1.35148437 (1.00162594, 1.82354501)	0.0488	0.500564	5	1.26031955 (1.07879529, 1.47238811)	0.0035	0.144974	10	1.28504411 (1.09346521, 1.5101883)	0.0023	0.090505	111	1.31146289 (1.10241734, 1.56014863)	0.0022	0.43285
bae723fc14c037a7cdfefa9844cbc425	p__Bacteroidetes; c__Bacteroidia; o__Bacteroidales; f__Bacteroidaceae; g__Bacteroides; s__.13	ASV	0	1.30879166 (0.8736654, 1.96063115)	0.1919	0.382343	0	1.21013426 (0.78938456, 1.85514766)	0.3816	0.576428	0	1.20019549 (0.8370921, 1.72080135)	0.3209	0.573973	0	1.31726329 (1.03702243, 1.67323533)	0.024	0.652852	0	1.25580131 (0.98478372, 1.60140434)	0.0663	0.82635	0	1.27357841 (1.01887113, 1.5919599)	0.0337	0.77373
X0edd1b0cd616d03db2ca85d4e20637af	p__Bacteroidetes; c__Bacteroidia; o__Bacteroidales; f__Bacteroidaceae; g__Bacteroides; s__.14	ASV	0	1.49210438 (1.04788864, 2.12462983)	0.0265	0.18426	0	1.46970599 (1.03891685, 2.07912279)	0.0296	0.0847098	0	1.2804847 (0.93246957, 1.75838559)	0.1265	0.500564	0	1.24964875 (1.05759761, 1.47657481)	0.0089	0.318377	0	1.27001059 (1.06679152, 1.51194201)	0.0072	0.257564	5	1.318617 (1.08157392, 1.6076116)	0.0062	0.460092
X133b2d6f1fa618a407d776e752010ed2	p__Bacteroidetes; c__Bacteroidia; o__Bacteroidales; f__Bacteroidaceae; g__Bacteroides; s__fragilis	ASV	0	0.76374771 (0.54218385, 1.07585381)	0.1231	0.279192	0	0.79785068 (0.57542506, 1.10625302)	0.1756	0.351647	0	0.75033203 (0.50439944, 1.11617521)	0.1563	0.500564	0	1.14867469 (0.94338748, 1.39863372)	0.1676	0.655332	0	1.17531916 (0.96966346, 1.42459232)	0.0997	0.972577	0	1.1205538 (0.91291634, 1.37541719)	0.2763	0.77373
e590532863511e931004602a30d8f721	p__Bacteroidetes; c__Bacteroidia; o__Bacteroidales; f__Bacteroidaceae; g__Bacteroides; s__fragilis.1	ASV	0	1.43030258 (0.99850564, 2.04882717)	0.051	0.18426	0	1.26794391 (0.88593575, 1.81467083)	0.1943	0.377411	0	1.6003292 (1.07161862, 2.38989274)	0.0216	0.500564	0	1.14649904 (0.91321202, 1.43938102)	0.2389	0.655332	0	1.1260507 (0.90693035, 1.39811196)	0.2823	0.983038	0	1.12676319 (0.90011098, 1.41048749)	0.2976	0.77373
X9fb52bd90003a5f98196eae29991d897	p__Bacteroidetes; c__Bacteroidia; o__Bacteroidales; f__Bacteroidaceae; g__Bacteroides; s__fragilis.2	ASV	0	1.21943598 (0.7919145, 1.87775841)	0.3677	0.581084	0	1.12301357 (0.72267213, 1.74513369)	0.606	0.754177	0	1.18352032 (0.67592437, 2.07230338)	0.5555	0.776674	0	1.10909209 (0.90450734, 1.35995056)	0.3196	0.655332	0	1.09906173 (0.89751863, 1.34586251)	0.3608	0.983038	0	1.06280411 (0.87329454, 1.29343828)	0.5433	0.77373
X929338948acdc05694a59b8059ea3008	p__Bacteroidetes; c__Bacteroidia; o__Bacteroidales; f__Bacteroidaceae; g__Bacteroides; s__fragilis.3	ASV	0	0.86650804 (0.60574445, 1.23952632)	0.4328	0.630755	0	0.83394873 (0.59885289, 1.16133779)	0.2825	0.490789	0	0.92600326 (0.63581935, 1.34862527)	0.6886	0.831902	0	1.15160679 (0.8732987, 1.51860779)	0.3173	0.655332	0	1.15481469 (0.8733668, 1.52696092)	0.3125	0.983038	0	1.08438026 (0.84691068, 1.38843514)	0.5206	0.77373
X5e4de7c250072b7cf5e1383c67f20f4f	p__Bacteroidetes; c__Bacteroidia; o__Bacteroidales; f__Bacteroidaceae; g__Bacteroides; s__.15	ASV	0	0.58582762 (0.16428713, 2.08898887)	0.4097	0.617345	0	0.5653569 (0.1855611, 1.72249695)	0.3157	0.509386	0	0.59381559 (0.11893445, 2.96480071)	0.5252	0.764268	0	1.09289573 (0.81695802, 1.46203483)	0.5496	0.74575	0	1.12945403 (0.84982086, 1.50110038)	0.4016	0.983038	0	0.42617564 (0.02008127, 9.044531)	0.5843	0.77373
X9c2f2bd0594a8d6c14fcdd505942af0c	p__Bacteroidetes; c__Bacteroidia; o__Bacteroidales; f__Bacteroidaceae; g__Bacteroides; s__.16	ASV	0	0.57842347 (0.15837665, 2.11251918)	0.4075	0.617345	0	0.5574114 (0.17909573, 1.73486813)	0.313	0.509386	0	0.58674452 (0.11419265, 3.01480988)	0.5232	0.764268	0	1.09710695 (0.80727869, 1.49098903)	0.5538	0.748867	0	1.13659157 (0.84248635, 1.53336656)	0.402	0.983038	0	0.4256622 (0.02028844, 8.93061918)	0.5823	0.77373
X3e04c09484f62697db9a1134bc2eb397	p__Bacteroidetes; c__Bacteroidia; o__Bacteroidales; f__Bacteroidaceae; g__Bacteroides; s__.17	ASV	0	0.58994806 (0.16762637, 2.07627664)	0.4111	0.617345	0	0.56977443 (0.18920737, 1.71580476)	0.3173	0.509386	0	0.5977552 (0.12162488, 2.93781407)	0.5265	0.764268	0	0.98799898 (0.70433899, 1.38589799)	0.9443	0.983021	0	0.98551322 (0.70427728, 1.37905387)	0.9322	0.983038	0	0.39308474 (0.03847054, 4.01646622)	0.431	0.77373
cc3306ba83ed8d280a70ead43b0e1f59	p__Bacteroidetes; c__Bacteroidia; o__Bacteroidales; f__Bacteroidaceae; g__Bacteroides; s__.18	ASV	0	0.58994806 (0.16762637, 2.07627664)	0.4111	0.617345	0	0.56977443 (0.18920737, 1.71580476)	0.3173	0.509386	0	0.5977552 (0.12162488, 2.93781407)	0.5265	0.764268	0	0.35436145 (0.0262552, 4.78274991)	0.4346	0.655332	0	1.05517008 (0.08420227, 13.22272975)	0.9668	0.983038	0	0.42030549 (0.01854757, 9.52451923)	0.5862	0.77373
e3f3f2dfa00124e1a6db3a5b75da661a	p__Bacteroidetes; c__Bacteroidia; o__Bacteroidales; f__Bacteroidaceae; g__Bacteroides; s__.19	ASV	0	125.31663501 (0.47546054, 33029.57386838)	0.0894	0.224069	0	354.90425653 (1.85896458, 67756.55267989)	0.0284	0.0821593	0	20.6313058 (0.05582943, 7624.12936368)	0.3157	0.570214	0	0.35436145 (0.0262552, 4.78274991)	0.4346	0.655332	0	1.05517008 (0.08420227, 13.22272975)	0.9668	0.983038	0	0.42030549 (0.01854757, 9.52451923)	0.5862	0.77373
X4ef8e4cc4a7fdf49de83de53ad0f9a70	p__Bacteroidetes; c__Bacteroidia; o__Bacteroidales; f__Bacteroidaceae; g__Bacteroides; s__.20	ASV	0	125.31664252 (0.47546095, 33029.54940304)	0.0894	0.224069	0	354.90425667 (1.85896459, 67756.55237064)	0.0284	0.0821593	0	20.63861503 (0.05612447, 7589.42433714)	0.3152	0.570214	0	0.35436145 (0.0262552, 4.78274991)	0.4346	0.655332	0	1.05517008 (0.08420227, 13.22272975)	0.9668	0.983038	0	0.42030549 (0.01854757, 9.52451923)	0.5862	0.77373
bf2de5972b31aa613a334815fe1d7997	p__Bacteroidetes; c__Bacteroidia; o__Bacteroidales; f__Bacteroidaceae; g__Bacteroides; s__.21	ASV	0	125.31664125 (0.47546088, 33029.55341495)	0.0894	0.224069	0	354.90425664 (1.85896459, 67756.55242838)	0.0284	0.0821593	0	20.63765725 (0.05608693, 7593.79880305)	0.3153	0.570214	0	0.35436145 (0.0262552, 4.78274991)	0.4346	0.655332	0	1.05517008 (0.08420227, 13.22272975)	0.9668	0.983038	0	0.42030549 (0.01854757, 9.52451923)	0.5862	0.77373
X2e15b036d6793b74000eb72379576d29	p__Bacteroidetes; c__Bacteroidia; o__Bacteroidales; f__Bacteroidaceae; g__Bacteroides; s__.22	ASV	0	125.31663386 (0.47546047, 33029.57797766)	0.0894	0.224069	0	354.90425651 (1.85896458, 67756.55271324)	0.0284	0.0821593	0	20.62886633 (0.05572265, 7636.93215582)	0.3158	0.570214	0	1.66862098 (0.77616502, 3.58724741)	0.1898	0.655332	0	1.87253398 (0.91291684, 3.84085753)	0.087	0.92632	0	0.40429546 (0.02326125, 7.02691569)	0.5342	0.77373
X35ce8520173a0487da274d5edf177623	p__Bacteroidetes; c__Bacteroidia; o__Bacteroidales; f__Bacteroidaceae; g__Bacteroides; s__.23	ASV	0	125.31711972 (0.47548283, 33028.28111993)	0.0894	0.224069	0	354.90427763 (1.85896584, 67756.51475349)	0.0284	0.0821593	0	20.74736439 (0.05990863, 7185.16050471)	0.3094	0.570214	0	0.35436145 (0.0262552, 4.78274991)	0.4346	0.655332	0	1.05517008 (0.08420227, 13.22272975)	0.9668	0.983038	0	0.42030549 (0.01854757, 9.52451923)	0.5862	0.77373
ee5b6c759f8570995568147ca2ccdb1d	p__Bacteroidetes; c__Bacteroidia; o__Bacteroidales; f__Bacteroidaceae; g__Bacteroides; s__.24	ASV	0	125.3166402 (0.47546082, 33029.55677179)	0.0894	0.224069	0	354.90425662 (1.85896458, 67756.55247508)	0.0284	0.0821593	0	20.63681259 (0.05605362, 7597.69069143)	0.3153	0.570214	0	0.35436145 (0.0262552, 4.78274991)	0.4346	0.655332	0	1.05517008 (0.08420227, 13.22272975)	0.9668	0.983038	0	0.42030549 (0.01854757, 9.52451923)	0.5862	0.77373
ba4baf597497d8cbb032d64d7f749d96	p__Bacteroidetes; c__Bacteroidia; o__Bacteroidales; f__Bacteroidaceae; g__Bacteroides; s__.25	ASV	0	125.31663659 (0.47546063, 33029.56852084)	0.0894	0.224069	0	354.90425655 (1.85896458, 67756.55262354)	0.0284	0.0821593	0	20.63337282 (0.05591534, 7613.94093619)	0.3155	0.570214	0	0.35436145 (0.0262552, 4.78274991)	0.4346	0.655332	0	1.05517008 (0.08420227, 13.22272975)	0.9668	0.983038	0	0.42030549 (0.01854757, 9.52451923)	0.5862	0.77373
X94056bd2f3a29fdace08fd62174752fa	p__Bacteroidetes; c__Bacteroidia; o__Bacteroidales; f__Bacteroidaceae; g__Bacteroides; s__.26	ASV	0	125.31663372 (0.47546046, 33029.57850963)	0.0894	0.224069	0	354.90425651 (1.85896458, 67756.5527158)	0.0284	0.0821593	0	20.62814067 (0.05568785, 7641.16722958)	0.3159	0.570214	0	0.35333776 (0.02951713, 4.22966491)	0.4114	0.655332	0	0.82592978 (0.10638992, 6.41188596)	0.8549	0.983038	0	0.40988362 (0.02598778, 6.46475242)	0.5262	0.77373
X6c2298eb5a8f82a12afbca6f76741800	p__Bacteroidetes; c__Bacteroidia; o__Bacteroidales; f__Bacteroidaceae; g__Bacteroides; s__.27	ASV	0	0.81434121 (0.1458005, 4.54834946)	0.815	0.885919	0	0.59976225 (0.11426874, 3.14797168)	0.5456	0.715098	0	0.72468676 (0.11032879, 4.7600532)	0.7374	0.862557	0	1.47046063 (1.03868197, 2.08172909)	0.0297	0.652852	0	1.42555666 (1.0149746, 2.00222921)	0.0408	0.66895	0	1.29740883 (0.96804908, 1.7388268)	0.0814	0.77373
X9103132537d847309d271c07517c7dfa	p__Bacteroidetes; c__Bacteroidia; o__Bacteroidales; f__; g__; s__.2	ASV	0	165.64245546 (0.67651221, 40557.17348215)	0.0686	0.18426	0	428.99474872 (2.38798313, 77067.75316997)	0.0221	0.0682067	0	30.21919822 (0.09015009, 10129.77340847)	0.2506	0.500564	0	2.48459237 (1.44501662, 4.27206108)	0.001	0.0665923	0	2.5981686 (1.52577284, 4.42430213)	0.0004	0.0262333	0	1.59814058 (0.97215817, 2.62719935)	0.0645	0.77373
a4040891b5e7201631297cd07d16e016	p__Bacteroidetes; c__Bacteroidia; o__Bacteroidales; f__; g__; s__.3	ASV	0	165.64245546 (0.67651221, 40557.17348215)	0.0686	0.18426	0	428.99474872 (2.38798313, 77067.75316997)	0.0221	0.0682067	0	30.21919822 (0.09015009, 10129.77340847)	0.2506	0.500564	0	2.56620927 (1.46037555, 4.50940854)	0.0011	0.0665923	0	2.69533256 (1.54952713, 4.68840943)	0.0004	0.0262333	0	1.6259023 (0.97017107, 2.72483726)	0.065	0.77373
X5c68e9a31f3a12194520d1f3bfb96ec3	p__Bacteroidetes; c__Bacteroidia; o__Bacteroidales; f__; g__; s__.4	ASV	0	1.31035529 (0.5403727, 3.17749394)	0.5498	0.732403	0	1.04664348 (0.43316282, 2.52898571)	0.9193	0.9444	0	1.38026569 (0.54153568, 3.51802005)	0.4996	0.757582	0	1.11810709 (0.86289594, 1.44879979)	0.3984	0.655332	0	1.16866675 (0.90007054, 1.51741659)	0.2421	0.983038	0	1.08608344 (0.84424964, 1.39719011)	0.5205	0.77373
bdbf918d60cab753c04049e0006c0e30	p__Bacteroidetes; c__Bacteroidia; o__Bacteroidales; f__; g__; s__.5	ASV	0	165.64245546 (0.67651221, 40557.17348215)	0.0686	0.18426	0	428.99474872 (2.38798313, 77067.75316997)	0.0221	0.0682067	0	30.21919822 (0.09015009, 10129.77340847)	0.2506	0.500564	0	1.11482254 (0.86555808, 1.43587049)	0.3999	0.655332	0	1.1637253 (0.90176695, 1.50178111)	0.2439	0.983038	0	1.08370563 (0.84721494, 1.38621008)	0.5222	0.77373
b1448b0d8c962c01794fca38a682070a	p__Bacteroidetes; c__Flavobacteriia; o__Flavobacteriales; f__[Weeksellaceae]; g__; s__.8	ASV	0	0.7602136 (0.3873458, 1.49201236)	0.4255	0.625048	0	0.66438785 (0.3337775, 1.32247147)	0.2443	0.458864	0	0.74642452 (0.3720434, 1.49753917)	0.4104	0.664578	0	0.78464787 (0.32237789, 1.90978445)	0.5931	0.782518	0	1.13312776 (0.64847515, 1.97999649)	0.6607	0.983038	0	0.66635667 (0.26628019, 1.66753377)	0.3857	0.77373
bf108fbe34ed72088fb5069732ce20cd	p__Bacteroidetes; c__Flavobacteriia; o__Flavobacteriales; f__[Weeksellaceae]; g__; s__.9	ASV	0	1.50706028 (0.944226, 2.40538885)	0.0855	0.222638	0	1.44128829 (0.9134733, 2.2740806)	0.1162	0.254734	0	2.06732194 (1.20912031, 3.5346524)	0.008	0.467123	0	0.35657951 (0.02977275, 4.27064769)	0.4156	0.655332	0	0.80968125 (0.11402551, 5.74944809)	0.8328	0.983038	0	0.41679022 (0.02694566, 6.44682933)	0.5311	0.77373
e69ca80500a9cdfa07263158023b7477	p__Proteobacteria; c__Gammaproteobacteria; o__Pseudomonadales; f__Moraxellaceae; g__Enhydrobacter; s__	ASV	0	165.64245546 (0.67651221, 40557.17348215)	0.0686	0.18426	0	428.99474872 (2.38798313, 77067.75316997)	0.0221	0.0682067	0	30.21919822 (0.09015009, 10129.77340847)	0.2506	0.500564	0	1.15718898 (0.83181227, 1.60984201)	0.3861	0.655332	0	1.16733492 (0.8445853, 1.61341998)	0.3487	0.983038	0	1.40805332 (0.95574906, 2.07440868)	0.0834	0.77373
X29432062e414b8eada55544bef2ebcab	p__Proteobacteria; c__Gammaproteobacteria; o__Pseudomonadales; f__Moraxellaceae; g__Enhydrobacter; s__.1	ASV	0	165.64245546 (0.67651221, 40557.17348215)	0.0686	0.18426	0	428.99474872 (2.38798313, 77067.75316997)	0.0221	0.0682067	0	30.21919822 (0.09015009, 10129.77340847)	0.2506	0.500564	0	1.16301892 (0.82416029, 1.64120139)	0.3901	0.655332	0	1.17461785 (0.83824232, 1.64597642)	0.3498	0.983038	0	1.42669664 (0.95264583, 2.13664224)	0.0846	0.77373
X8ca78ca1bf3aa703f8c01a49a9d24984	p__Proteobacteria; c__Gammaproteobacteria; o__Pseudomonadales; f__Moraxellaceae; g__Enhydrobacter; s__.2	ASV	0	165.64245546 (0.67651221, 40557.17348215)	0.0686	0.18426	0	428.99474872 (2.38798313, 77067.75316997)	0.0221	0.0682067	0	30.21919822 (0.09015009, 10129.77340847)	0.2506	0.500564	0	0.35436145 (0.0262552, 4.78274991)	0.4346	0.655332	0	1.05517008 (0.08420227, 13.22272975)	0.9668	0.983038	0	0.42030549 (0.01854757, 9.52451923)	0.5862	0.77373
a6233876ae3d61c5e8ed5fb7ce9b3b5d	p__Proteobacteria; c__Gammaproteobacteria; o__Pseudomonadales; f__Moraxellaceae; g__Enhydrobacter; s__.3	ASV	0	165.64245546 (0.67651221, 40557.17348215)	0.0686	0.18426	0	428.99474872 (2.38798313, 77067.75316997)	0.0221	0.0682067	0	30.21919822 (0.09015009, 10129.77340847)	0.2506	0.500564	0	0.35436145 (0.0262552, 4.78274991)	0.4346	0.655332	0	1.05517008 (0.08420227, 13.22272975)	0.9668	0.983038	0	0.42030549 (0.01854757, 9.52451923)	0.5862	0.77373
X3d2e75c229946b9909dfaec01f379c32	p__Proteobacteria; c__Gammaproteobacteria; o__Pseudomonadales; f__Moraxellaceae; g__Enhydrobacter; s__.4	ASV	0	165.64245546 (0.67651221, 40557.17348215)	0.0686	0.18426	0	428.99474872 (2.38798313, 77067.75316997)	0.0221	0.0682067	0	30.21919822 (0.09015009, 10129.77340847)	0.2506	0.500564	0	0.35436145 (0.0262552, 4.78274991)	0.4346	0.655332	0	1.05517008 (0.08420227, 13.22272975)	0.9668	0.983038	0	0.42030549 (0.01854757, 9.52451923)	0.5862	0.77373
aed3e7fe19d9c303495271414b0d15c9	p__Proteobacteria; c__Gammaproteobacteria; o__Pseudomonadales; f__Moraxellaceae; g__Enhydrobacter; s__.5	ASV	0	165.64245546 (0.67651221, 40557.17348215)	0.0686	0.18426	0	428.99474872 (2.38798313, 77067.75316997)	0.0221	0.0682067	0	30.21919822 (0.09015009, 10129.77340847)	0.2506	0.500564	0	0.35436145 (0.0262552, 4.78274991)	0.4346	0.655332	0	1.05517008 (0.08420227, 13.22272975)	0.9668	0.983038	0	0.42030549 (0.01854757, 9.52451923)	0.5862	0.77373
X453396dc74aad90021c42a86ed574d69	p__Proteobacteria; c__Gammaproteobacteria; o__Pseudomonadales; f__Moraxellaceae; g__Enhydrobacter; s__aerosaccus	ASV	0	1.11080507 (0.96458928, 1.27918475)	0.1445	0.320342	0	1.08639651 (0.94703418, 1.24626693)	0.2368	0.447985	0	1.20792958 (1.02119614, 1.42880863)	0.0275	0.500564	0	1.01180729 (0.89604505, 1.14252514)	0.8498	0.953546	0	0.99121429 (0.87907392, 1.11766001)	0.8855	0.983038	0	1.01864629 (0.87221636, 1.18965927)	0.8155	0.891387
f82f3c503d2b3822479df480dcbad78a	p__Proteobacteria; c__Gammaproteobacteria; o__Pseudomonadales; f__Moraxellaceae; g__Enhydrobacter; s__aerosaccus.1	ASV	0	1.07183268 (0.93114622, 1.2337754)	0.3339	0.549093	0	1.05937272 (0.92079142, 1.21881083)	0.4201	0.604422	0	1.1321772 (0.9616155, 1.33299143)	0.1362	0.500564	0	0.97920547 (0.85712043, 1.11867985)	0.7571	0.924756	0	0.97581352 (0.85597017, 1.112436)	0.7142	0.983038	0	0.95252563 (0.80285749, 1.1300948)	0.5771	0.77373
X3b2ce6a2ac32ee4b465f4dc4f96d24f5	p__Proteobacteria; c__Gammaproteobacteria; o__Pseudomonadales; f__Moraxellaceae; g__Enhydrobacter; s__aerosaccus.2	ASV	0	165.64245546 (0.67651221, 40557.17348215)	0.0686	0.18426	0	428.99474872 (2.38798313, 77067.75316997)	0.0221	0.0682067	0	30.21919822 (0.09015009, 10129.77340847)	0.2506	0.500564	0	1.73482605 (1.03533003, 2.90691984)	0.0365	0.652852	0	1.71500912 (1.04533693, 2.81369213)	0.0327	0.66895	0	1.40954772 (0.8922161, 2.22684255)	0.1412	0.77373
e886898bfdcbafbaa8ce6a7a0d9c0e1e	p__Proteobacteria; c__Gammaproteobacteria; o__Pseudomonadales; f__Moraxellaceae; g__Enhydrobacter; s__aerosaccus.3	ASV	0	1.04318559 (0.89882576, 1.21073095)	0.578	0.758299	0	0.99737467 (0.8598714, 1.15686629)	0.9723	0.981732	0	1.07645149 (0.91070922, 1.27235762)	0.3878	0.637158	0	0.99292694 (0.89286122, 1.10420734)	0.8958	0.953546	0	0.9932062 (0.89530827, 1.10180883)	0.8975	0.983038	0	0.98525522 (0.87220198, 1.11296221)	0.8112	0.890397
cb82445050c4825c505572160097d064	p__Proteobacteria; c__Gammaproteobacteria; o__Pseudomonadales; f__Moraxellaceae; g__Enhydrobacter; s__aerosaccus.4	ASV	0	165.64245546 (0.67651221, 40557.17348215)	0.0686	0.18426	0	428.99474872 (2.38798313, 77067.75316997)	0.0221	0.0682067	0	30.21919822 (0.09015009, 10129.77340847)	0.2506	0.500564	0	0.36451397 (0.02955222, 4.49612361)	0.4311	0.655332	0	0.65167406 (0.21617744, 1.96449312)	0.4469	0.983038	0	0.41327966 (0.02090418, 8.17061809)	0.5617	0.77373
X5acef7eda1f963e775db70fa70c405d9	p__Proteobacteria; c__Gammaproteobacteria; o__Pseudomonadales; f__Moraxellaceae; g__Enhydrobacter; s__aerosaccus.5	ASV	0	165.64245546 (0.67651221, 40557.17348215)	0.0686	0.18426	0	428.99474872 (2.38798313, 77067.75316997)	0.0221	0.0682067	0	30.21919822 (0.09015009, 10129.77340847)	0.2506	0.500564	0	1.05028377 (0.64852163, 1.70093941)	0.8419	0.953546	0	0.99611133 (0.62907712, 1.57729116)	0.9867	0.989214	0	0.34385197 (0.01835733, 6.44070694)	0.4752	0.77373
c6e553c5140624ddfd0fc697d46b97ad	p__Proteobacteria; c__Gammaproteobacteria; o__Pseudomonadales; f__Moraxellaceae; g__Enhydrobacter; s__aerosaccus.6	ASV	0	165.64245546 (0.67651221, 40557.17348215)	0.0686	0.18426	0	428.99474872 (2.38798313, 77067.75316997)	0.0221	0.0682067	0	30.21919822 (0.09015009, 10129.77340847)	0.2506	0.500564	0	1.04932574 (0.66669339, 1.65156058)	0.8352	0.953546	0	0.99623656 (0.64565974, 1.53716767)	0.9864	0.989214	0	0.3454796 (0.01800054, 6.63069749)	0.4808	0.77373
X46b9b5afddc53635756244fd7d0ea6ad	p__Proteobacteria; c__Gammaproteobacteria; o__Pseudomonadales; f__Moraxellaceae; g__Enhydrobacter; s__aerosaccus.7	ASV	0	165.64245546 (0.67651221, 40557.17348215)	0.0686	0.18426	0	428.99474872 (2.38798313, 77067.75316997)	0.0221	0.0682067	0	30.21919822 (0.09015009, 10129.77340847)	0.2506	0.500564	0	1.049551 (0.66280666, 1.66195871)	0.8366	0.953546	0	0.99620892 (0.64209324, 1.54562008)	0.9865	0.989214	0	0.345147 (0.0180769, 6.58998345)	0.4796	0.77373
X5d1b567f157cf2a98fe91e94a4587960	p__Proteobacteria; c__Gammaproteobacteria; o__Pseudomonadales; f__Moraxellaceae; g__Enhydrobacter; s__aerosaccus.8	ASV	0	0.98581057 (0.85217919, 1.14039685)	0.8475	0.907459	0	0.98600166 (0.85427604, 1.13803879)	0.8472	0.902973	0	1.047161 (0.89539702, 1.22464799)	0.564	0.776753	0	1.02605827 (0.92575551, 1.13722854)	0.624	0.814408	0	1.03316874 (0.93401387, 1.14284988)	0.5262	0.983038	0	0.98019924 (0.87036845, 1.10388945)	0.7415	0.835864
X3b23a900178d37cc8443c65ce80e2757	p__Proteobacteria; c__Gammaproteobacteria; o__Pseudomonadales; f__Moraxellaceae; g__Enhydrobacter; s__aerosaccus.9	ASV	0	1.77789116 (1.13589225, 2.78274368)	0.0118	0.18426	0	1.73962843 (1.1179883, 2.70692195)	0.0141	0.0682067	0	1.39630832 (0.93403151, 2.0873781)	0.1037	0.500564	0	0.35436145 (0.0262552, 4.78274991)	0.4346	0.655332	0	1.05517008 (0.08420227, 13.22272975)	0.9668	0.983038	0	0.42030549 (0.01854757, 9.52451923)	0.5862	0.77373
X9d9a6fcc2527ff3de34dbf2b4a70bbba	p__Proteobacteria; c__Gammaproteobacteria; o__Pseudomonadales; f__Moraxellaceae; g__Enhydrobacter; s__aerosaccus.10	ASV	0	2.15497828 (1.19428691, 3.8884554)	0.0108	0.18426	0	2.10237044 (1.17552934, 3.75997545)	0.0122	0.0682067	0	1.5591817 (0.91762664, 2.64927745)	0.1006	0.500564	0	0.35436145 (0.0262552, 4.78274991)	0.4346	0.655332	0	1.05517008 (0.08420227, 13.22272975)	0.9668	0.983038	0	0.42030549 (0.01854757, 9.52451923)	0.5862	0.77373
X8aecb67563579f10bbb5b772c830b336	p__Proteobacteria; c__Gammaproteobacteria; o__Xanthomonadales; f__Xanthomonadaceae; g__Stenotrophomonas; s__geniculata	ASV	0	1.19527961 (1.00004764, 1.42862529)	0.0499	0.18426	0	1.17439224 (0.98776844, 1.39627576)	0.0687	0.170558	0	1.13537735 (0.94526184, 1.36372978)	0.1745	0.500564	0	1.16063798 (0.99005783, 1.36060791)	0.0662	0.655332	0	1.16990446 (1.00241183, 1.36538336)	0.0465	0.717559	26	1.24059095 (1.02614801, 1.49984786)	0.026	0.77373
X431be65d6c430e025a498d989a003eb6	p__Proteobacteria; c__Gammaproteobacteria; o__Xanthomonadales; f__Xanthomonadaceae; g__Stenotrophomonas; s__geniculata.1	ASV	0	1.32456521 (1.0368404, 1.69213408)	0.0245	0.18426	0	1.32233275 (1.04186462, 1.67830242)	0.0216	0.0682067	0	1.26028905 (0.97751487, 1.62486375)	0.0743	0.500564	0	1.02575537 (0.8562735, 1.22878271)	0.7826	0.940675	0	1.02084186 (0.85692225, 1.21611744)	0.8173	0.983038	0	1.01697647 (0.81999304, 1.26128038)	0.8782	0.939054
b6e30a6437413c7e797034cc8572eaf8	p__Proteobacteria; c__Gammaproteobacteria; o__Xanthomonadales; f__Xanthomonadaceae; g__Stenotrophomonas; s__geniculata.2	ASV	0	0.83102357 (0.58269711, 1.18517866)	0.3068	0.531832	0	1.08641399 (0.84465093, 1.39737649)	0.5187	0.691654	0	0.8661784 (0.59726064, 1.2561769)	0.4488	0.713706	0	0.96204277 (0.66092421, 1.40035163)	0.8399	0.953546	0	0.93606599 (0.64620071, 1.3559557)	0.7268	0.983038	0	0.98072492 (0.68018066, 1.41406751)	0.917	0.968697
X1630ee6605e6da554d626d854f17d6cf	p__Proteobacteria; c__Gammaproteobacteria; o__Xanthomonadales; f__Xanthomonadaceae; g__Stenotrophomonas; s__geniculata.3	ASV	0	1.26490321 (1.01770705, 1.57214213)	0.0342	0.18426	0	1.26655032 (1.02257275, 1.56873896)	0.0304	0.0866841	0	1.14473248 (0.91320176, 1.43496486)	0.241	0.500564	0	1.08123017 (0.87699423, 1.33302893)	0.4647	0.67329	0	1.07483959 (0.87787463, 1.31599673)	0.4847	0.983038	0	1.0666515 (0.82565189, 1.37799651)	0.6214	0.793899
acb1fc169abfd3d827c6b6b6b4d31f03	p__Proteobacteria; c__Gammaproteobacteria; o__Xanthomonadales; f__Xanthomonadaceae; g__Stenotrophomonas; s__geniculata.4	ASV	0	0.62647402 (0.26107095, 1.50330664)	0.295	0.526562	0	1.09840779 (0.78947882, 1.52822298)	0.5775	0.738402	0	0.59151282 (0.19872193, 1.76068848)	0.3454	0.598744	0	0.95530995 (0.64983329, 1.4043865)	0.8161	0.953546	0	0.93038029 (0.63522793, 1.36267226)	0.7109	0.983038	0	0.97673274 (0.66547167, 1.43357994)	0.9043	0.961735
b90c5b3fc3a99312bb7f863ec2c77840	p__Proteobacteria; c__Gammaproteobacteria; o__Xanthomonadales; f__Xanthomonadaceae; g__Stenotrophomonas; s__geniculata.5	ASV	0	1.09604103 (0.87852879, 1.36740646)	0.4165	0.617345	0	1.06988287 (0.85895533, 1.33260639)	0.5466	0.715098	0	1.09475351 (0.86990276, 1.37772324)	0.4402	0.704141	0	1.08202045 (0.89840256, 1.30316666)	0.4061	0.655332	0	1.06673755 (0.88891264, 1.28013592)	0.4875	0.983038	0	1.08834601 (0.87457618, 1.35436691)	0.448	0.77373
e0f6a8c122e05be195babe00123cf8af	p__Proteobacteria; c__Gammaproteobacteria; o__Xanthomonadales; f__Xanthomonadaceae; g__Stenotrophomonas; s__geniculata.6	ASV	0	0.77860788 (0.49433209, 1.2263623)	0.2803	0.50946	0	1.10998359 (0.84233259, 1.46268064)	0.4586	0.635271	0	0.55426074 (0.15600588, 1.96918838)	0.3616	0.615972	0	1.17083586 (0.77042712, 1.77934625)	0.4601	0.669314	0	1.12895651 (0.75022175, 1.6988881)	0.5608	0.983038	0	1.06073456 (0.71592859, 1.5716062)	0.7688	0.855185
e00ec7b64d863fd956343c4581f820d8	p__Proteobacteria; c__Gammaproteobacteria; o__Xanthomonadales; f__Xanthomonadaceae; g__Pseudoxanthomonas; s__taiwanensis	ASV	0	1.22327816 (0.5964645, 2.50879887)	0.5824	0.758299	0	1.06126952 (0.52431958, 2.14810401)	0.8687	0.912773	0	1.69776265 (0.78020562, 3.69440815)	0.1821	0.500564	0	1.05763055 (0.86025839, 1.30028651)	0.5949	0.78292	0	0.99525717 (0.80110335, 1.23646572)	0.9658	0.983038	0	1.16736713 (0.93097355, 1.46378596)	0.1801	0.77373
c9c5e67ff6130ed89e4d439d958c5d15	p__Proteobacteria; c__Gammaproteobacteria; o__Xanthomonadales; f__Xanthomonadaceae; g__Pseudoxanthomonas; s__taiwanensis.1	ASV	0	1.15812191 (0.68482416, 1.95852663)	0.5839	0.758299	0	1.04040367 (0.60776473, 1.78101781)	0.8852	0.923942	0	0.96795746 (0.49925763, 1.87666964)	0.9232	0.957257	0	1.03276308 (0.83938813, 1.270687)	0.7605	0.92506	0	0.97366138 (0.7846699, 1.20817236)	0.8084	0.983038	0	1.13062495 (0.90275296, 1.41601616)	0.285	0.77373
X56060199c2912f16ee506d9b7baa5656	p__Proteobacteria; c__Gammaproteobacteria; o__Xanthomonadales; f__Xanthomonadaceae; g__Pseudoxanthomonas; s__taiwanensis.2	ASV	0	2.03108526 (1.14363633, 3.60718461)	0.0156	0.18426	0	2.01105707 (1.13832505, 3.55289603)	0.0161	0.0682067	0	3.39739076 (1.53760729, 7.50663971)	0.0025	0.3935	0	1.04356596 (0.86574224, 1.25791473)	0.6546	0.841781	0	1.0258511 (0.85381682, 1.23254832)	0.7852	0.983038	0	1.09300068 (0.88826705, 1.34492266)	0.4007	0.77373
X9aef7806e365bc858e026988234906f1	p__Proteobacteria; c__Gammaproteobacteria; o__Xanthomonadales; f__Xanthomonadaceae; g__Pseudoxanthomonas; s__taiwanensis.3	ASV	0	0.81576392 (0.38188805, 1.74258078)	0.599	0.773195	0	0.69284122 (0.32799158, 1.46354049)	0.3362	0.525291	0	0.81011587 (0.36163753, 1.81476661)	0.6088	0.803902	0	0.92177071 (0.72743941, 1.16801651)	0.5001	0.701298	0	0.86834503 (0.68808904, 1.09582198)	0.2344	0.983038	0	1.00244697 (0.76924784, 1.30634091)	0.9856	0.988111
X80a6603101638b0e37afbb175b728817	p__Proteobacteria; c__Betaproteobacteria; o__Burkholderiales; f__Alcaligenaceae; g__Bordetella; s__ansorpii	ASV	0	0.91252967 (0.733324, 1.13552863)	0.4119	0.617345	0	0.87819702 (0.70539535, 1.09333017)	0.2453	0.459645	0	0.88554806 (0.68924139, 1.13776592)	0.3418	0.597143	0	0.90532089 (0.74129395, 1.10564225)	0.3294	0.655332	0	0.91243515 (0.75396051, 1.10421951)	0.3465	0.983038	0	0.8918106 (0.70262267, 1.13193919)	0.3466	0.77373
e805c772d9b7db366045e0192a248131	p__Proteobacteria; c__Betaproteobacteria; o__Burkholderiales; f__Alcaligenaceae; g__Bordetella; s__ansorpii.1	ASV	0	0.76759767 (0.59690524, 0.98710172)	0.0393	0.18426	0	0.73971685 (0.57670751, 0.9488016)	0.0176	0.0682067	0	0.52740423 (0.16276071, 1.70898263)	0.2862	0.552057	0	0.9477364 (0.81192255, 1.10626844)	0.4964	0.698867	0	0.93206277 (0.79927171, 1.08691574)	0.3696	0.983038	0	0.95814995 (0.79742657, 1.15126755)	0.6481	0.808328
X2670bc410a7c5e28af5bab8aa1bcc9ed	p__Proteobacteria; c__Betaproteobacteria; o__Burkholderiales; f__Alcaligenaceae; g__Bordetella; s__ansorpii.2	ASV	0	0.86545074 (0.72859811, 1.02800842)	0.0999	0.241912	0	0.84804025 (0.71504695, 1.00576929)	0.0582	0.149684	0	0.81241934 (0.6568723, 1.00479985)	0.0554	0.500564	0	0.92701615 (0.7797234, 1.10213306)	0.3907	0.655332	0	0.92934159 (0.78834948, 1.09554939)	0.3827	0.983038	0	0.9387019 (0.77276412, 1.14027196)	0.5239	0.77373
X7fdee85fa2a2f6a1c0b593f546d6fef9	p__Proteobacteria; c__Betaproteobacteria; o__Burkholderiales; f__Alcaligenaceae; g__Bordetella; s__ansorpii.3	ASV	0	0.87607556 (0.71163222, 1.07851831)	0.2123	0.41187	0	0.84305077 (0.68412386, 1.03889756)	0.1092	0.244844	0	0.844687 (0.65580033, 1.08797768)	0.1912	0.500564	0	0.92836333 (0.77192045, 1.11651203)	0.4298	0.655332	0	0.93225127 (0.78277892, 1.1102655)	0.4314	0.983038	0	0.94343814 (0.76983148, 1.15619528)	0.5747	0.77373
b83e6507d88a9be04ec7d8c2674e677a	p__Proteobacteria; c__Betaproteobacteria; o__; f__; g__; s__	ASV	0	1.33339587 (1.00502411, 1.7690566)	0.0461	0.18426	0	1.3001886 (0.98361599, 1.71864876)	0.0652	0.164992	0	1.51568742 (1.07442127, 2.13818214)	0.0178	0.467123	0	1.23426237 (1.0082818, 1.5108907)	0.0414	0.655332	0	1.16552153 (0.94941432, 1.43081941)	0.1432	0.983038	0	1.24525112 (0.97967586, 1.58281979)	0.0731	0.77373
X47412dba5498dd5381fc56f8a77f56ff	p__Proteobacteria; c__Betaproteobacteria; o__; f__; g__; s__.1	ASV	0	1.31874809 (1.00428648, 1.73167374)	0.0465	0.18426	0	1.28692513 (0.98348394, 1.68398916)	0.066	0.166481	0	1.49216772 (1.07126543, 2.07844334)	0.0179	0.467123	0	1.28990629 (1.03632196, 1.6055418)	0.0226	0.652852	0	1.21680515 (0.97277939, 1.52204578)	0.0857	0.92632	0	1.22516396 (0.9552944, 1.57127137)	0.1097	0.77373
X0a042e0ca574ed292d3a6b8c4a90eb13	p__Proteobacteria; c__Betaproteobacteria; o__; f__; g__; s__.2	ASV	0	1.26750222 (0.95820019, 1.67664534)	0.0967	0.239061	0	1.21106354 (0.90813582, 1.61503915)	0.1923	0.375383	0	1.41522078 (1.02415498, 1.9556121)	0.0353	0.500564	0	1.15800531 (0.99400505, 1.34906388)	0.0597	0.655332	0	1.13835304 (0.98057125, 1.3215232)	0.0887	0.930759	0	1.13234128 (0.95121963, 1.34795029)	0.1622	0.77373
X4c146345eb9910045300e60e5795698a	p__Proteobacteria; c__Betaproteobacteria; o__; f__; g__; s__.3	ASV	0	1.28321924 (0.95226531, 1.72919416)	0.1013	0.242319	0	1.22083642 (0.89757723, 1.66051623)	0.2036	0.392728	0	1.44039551 (1.02136802, 2.03133364)	0.0375	0.500564	0	1.14290416 (0.98118343, 1.33128004)	0.0862	0.655332	0	1.12183007 (0.96547415, 1.30350742)	0.1333	0.983038	0	1.13508436 (0.95403196, 1.35049617)	0.1529	0.77373
X98cb9154aa0dd018bc7317710e556c59	p__Proteobacteria; c__Betaproteobacteria; o__Neisseriales; f__Neisseriaceae; g__; s__	ASV	0	165.64245546 (0.67651221, 40557.17348215)	0.0686	0.18426	0	428.99474872 (2.38798313, 77067.75316997)	0.0221	0.0682067	0	30.21919822 (0.09015009, 10129.77340847)	0.2506	0.500564	0	0.30748564 (0.02276727, 4.15277895)	0.3746	0.655332	0	0.70529366 (0.17009865, 2.92441565)	0.6304	0.983038	0	0.40576592 (0.01813436, 9.07922881)	0.5695	0.77373
ec335a7090c4cca53501aa60eaf1cea5	p__Proteobacteria; c__Betaproteobacteria; o__Neisseriales; f__Neisseriaceae; g__; s__.1	ASV	0	165.64245546 (0.67651221, 40557.17348215)	0.0686	0.18426	0	428.99474872 (2.38798313, 77067.75316997)	0.0221	0.0682067	0	30.21919822 (0.09015009, 10129.77340847)	0.2506	0.500564	0	0.30728349 (0.02288335, 4.12628069)	0.3732	0.655332	0	0.69134153 (0.16184288, 2.95319213)	0.6183	0.983038	0	0.40543082 (0.01826889, 8.99749206)	0.5681	0.77373
X4ca6e703ae30df53c6f6ea0c5882156f	p__Proteobacteria; c__Betaproteobacteria; o__Neisseriales; f__Neisseriaceae; g__; s__.2	ASV	0	165.64245546 (0.67651221, 40557.17348215)	0.0686	0.18426	0	428.99474872 (2.38798313, 77067.75316997)	0.0221	0.0682067	0	30.21919822 (0.09015009, 10129.77340847)	0.2506	0.500564	0	0.3072612 (0.02289516, 4.12355494)	0.3731	0.655332	0	0.69035703 (0.16124864, 2.95563942)	0.6175	0.983038	0	0.40539842 (0.0182808, 8.99019128)	0.568	0.77373
X2d209f572d1b9c740f002ae4fbd48abe	p__Proteobacteria; c__Betaproteobacteria; o__Neisseriales; f__Neisseriaceae; g__; s__.3	ASV	0	165.64245546 (0.67651221, 40557.17348215)	0.0686	0.18426	0	428.99474872 (2.38798313, 77067.75316997)	0.0221	0.0682067	0	30.21919822 (0.09015009, 10129.77340847)	0.2506	0.500564	0	0.30747669 (0.02277289, 4.15151185)	0.3745	0.655332	0	0.70430419 (0.1695228, 2.92612196)	0.6295	0.983038	0	0.40574864 (0.01814194, 9.074663)	0.5694	0.77373
X6b4a7bb1e6d11b84a80b88ffd68050bf	p__Proteobacteria; c__Betaproteobacteria; o__Neisseriales; f__Neisseriaceae; g__; s__.4	ASV	0	0.9679886 (0.79895925, 1.17277813)	0.7397	0.84117	0	0.97868007 (0.80596022, 1.18841433)	0.8278	0.898591	0	1.02789736 (0.83432183, 1.26638541)	0.796	0.890675	0	0.92743554 (0.78235043, 1.09942636)	0.3854	0.655332	0	0.88548838 (0.74227651, 1.05633097)	0.1766	0.983038	0	0.99560736 (0.82459414, 1.20208715)	0.9635	0.977208
X33f05caf2d46b7c942a6d1b89eeb1230	p__Proteobacteria; c__Betaproteobacteria; o__Neisseriales; f__Neisseriaceae; g__; s__.5	ASV	0	0.87484281 (0.67310971, 1.13703594)	0.3174	0.54119	0	0.8747042 (0.66649071, 1.14796416)	0.3345	0.524405	0	0.90674496 (0.68007275, 1.20896834)	0.5048	0.759329	0	0.94004656 (0.77059523, 1.14675968)	0.5421	0.74197	0	0.87666805 (0.7122245, 1.07907951)	0.2143	0.983038	0	1.01626784 (0.80799335, 1.27822874)	0.8903	0.9507
X6f19cea6b6fec895d102456f27ea422c	p__Proteobacteria; c__Betaproteobacteria; o__Neisseriales; f__Neisseriaceae; g__; s__.6	ASV	0	0.87120749 (0.66057498, 1.14900278)	0.3289	0.546085	0	0.89180215 (0.68014867, 1.16931946)	0.4074	0.593087	0	0.91332907 (0.68285442, 1.22159273)	0.5412	0.766051	0	1.00409044 (0.83404347, 1.20880703)	0.9656	0.990165	0	0.97265093 (0.80736851, 1.17176954)	0.7704	0.983038	0	1.04439607 (0.83977811, 1.29887067)	0.6962	0.835864
X9e111e9a4260253973e8021a5131f02c	p__Proteobacteria; c__Betaproteobacteria; o__Neisseriales; f__Neisseriaceae; g__; s__.7	ASV	0	0.93014094 (0.68412375, 1.26462818)	0.644	0.794525	0	0.96072794 (0.71075988, 1.29860757)	0.7944	0.883041	0	0.95109548 (0.68964021, 1.31167324)	0.7598	0.873719	0	0.85934621 (0.69730462, 1.05904349)	0.1551	0.655332	10	0.79264042 (0.63576983, 0.98821744)	0.0389	0.66895	0	0.87566974 (0.67498695, 1.13601825)	0.3174	0.77373
a4e9dfc93210aadd3d05217af5719720	p__Proteobacteria; c__Betaproteobacteria; o__Neisseriales; f__Neisseriaceae; g__; s__.8	ASV	0	0.68437078 (0.31997088, 1.46376872)	0.3282	0.546085	0	0.68605451 (0.34649008, 1.35839615)	0.2796	0.487348	0	0.79239173 (0.35146658, 1.78647042)	0.5748	0.779944	0	0.29973001 (0.04045467, 2.22070951)	0.2383	0.655332	0	0.4569677 (0.12658262, 1.64966946)	0.2318	0.983038	0	0.36025902 (0.0353874, 3.66759223)	0.3885	0.77373
X803a04c9724e457bc42af03f054131a5	p__Proteobacteria; c__Betaproteobacteria; o__Neisseriales; f__Neisseriaceae; g__; s__.9	ASV	0	0.90396389 (0.79760639, 1.02450372)	0.1139	0.259824	0	0.86569616 (0.76265494, 0.98265914)	0.0257	0.078395	0	0.96129917 (0.83492015, 1.10680774)	0.5831	0.789845	12	0.88561674 (0.80570519, 0.9734541)	0.0118	0.403765	42	0.90312693 (0.82292732, 0.99114251)	0.0318	0.66895	0	0.9101311 (0.81288471, 1.0190112)	0.1024	0.77373
X13031d53f97cf3c55fa28e0541046277	p__Proteobacteria; c__Betaproteobacteria; o__Neisseriales; f__Neisseriaceae; g__; s__.10	ASV	0	0.94317264 (0.83898501, 1.06029858)	0.3273	0.546085	0	0.96743703 (0.86070148, 1.08740885)	0.5789	0.738402	0	0.9413756 (0.81706705, 1.08459643)	0.4031	0.655454	0	0.94703784 (0.85482703, 1.04919549)	0.2978	0.655332	0	0.98607439 (0.89161693, 1.09053862)	0.7849	0.983038	0	1.02280183 (0.91188301, 1.1472125)	0.7003	0.835864
X036ce8208fe3e74ab38b4fb031909538	p__Proteobacteria; c__Betaproteobacteria; o__Neisseriales; f__Neisseriaceae; g__; s__.11	ASV	0	0.96763829 (0.84870235, 1.10324176)	0.623	0.787378	0	1.00525933 (0.88267719, 1.14486511)	0.937	0.955206	0	1.02470395 (0.88277544, 1.18945105)	0.7483	0.868602	0	1.01242248 (0.91229744, 1.1235363)	0.8162	0.953546	0	1.08532367 (0.97619082, 1.206657)	0.1299	0.983038	0	1.06034527 (0.94464147, 1.19022099)	0.3202	0.77373
X39fb192ed30f801c90c9618f72a30384	p__Proteobacteria; c__Betaproteobacteria; o__Neisseriales; f__Neisseriaceae; g__; s__.12	ASV	0	165.64245546 (0.67651221, 40557.17348215)	0.0686	0.18426	0	428.99474872 (2.38798313, 77067.75316997)	0.0221	0.0682067	0	30.21919822 (0.09015009, 10129.77340847)	0.2506	0.500564	0	0.35436145 (0.0262552, 4.78274991)	0.4346	0.655332	0	1.05517008 (0.08420227, 13.22272975)	0.9668	0.983038	0	0.42030549 (0.01854757, 9.52451923)	0.5862	0.77373
X8d16703e363486334e76735ba51c9287	p__Proteobacteria; c__Betaproteobacteria; o__Neisseriales; f__Neisseriaceae; g__; s__.13	ASV	0	165.64245546 (0.67651221, 40557.17348215)	0.0686	0.18426	0	428.99474872 (2.38798313, 77067.75316997)	0.0221	0.0682067	0	30.21919822 (0.09015009, 10129.77340847)	0.2506	0.500564	0	0.35436145 (0.0262552, 4.78274991)	0.4346	0.655332	0	1.05517008 (0.08420227, 13.22272975)	0.9668	0.983038	0	0.42030549 (0.01854757, 9.52451923)	0.5862	0.77373
X354caaa96953516de018be36b7dbcf8d	p__Proteobacteria; c__Betaproteobacteria; o__Neisseriales; f__Neisseriaceae; g__; s__.14	ASV	0	165.64245546 (0.67651221, 40557.17348215)	0.0686	0.18426	0	428.99474872 (2.38798313, 77067.75316997)	0.0221	0.0682067	0	30.21919822 (0.09015009, 10129.77340847)	0.2506	0.500564	0	0.35436145 (0.0262552, 4.78274991)	0.4346	0.655332	0	1.05517008 (0.08420227, 13.22272975)	0.9668	0.983038	0	0.42030549 (0.01854757, 9.52451923)	0.5862	0.77373
b83831b4c379e41c9c142f45e0527757	p__Proteobacteria; c__Betaproteobacteria; o__Neisseriales; f__Neisseriaceae; g__; s__.15	ASV	0	165.64245546 (0.67651221, 40557.17348215)	0.0686	0.18426	0	428.99474872 (2.38798313, 77067.75316997)	0.0221	0.0682067	0	30.21919822 (0.09015009, 10129.77340847)	0.2506	0.500564	0	0.35436145 (0.0262552, 4.78274991)	0.4346	0.655332	0	1.05517008 (0.08420227, 13.22272975)	0.9668	0.983038	0	0.42030549 (0.01854757, 9.52451923)	0.5862	0.77373
X05331706e085e45999f664912c13b6b3	p__Proteobacteria; c__Betaproteobacteria; o__Neisseriales; f__Neisseriaceae; g__; s__.16	ASV	0	165.64245546 (0.67651221, 40557.17348215)	0.0686	0.18426	0	428.99474872 (2.38798313, 77067.75316997)	0.0221	0.0682067	0	30.21919822 (0.09015009, 10129.77340847)	0.2506	0.500564	0	1.00354014 (0.71746178, 1.40368845)	0.9835	0.990895	0	1.0629039 (0.76331661, 1.48007353)	0.718	0.983038	0	0.99174171 (0.71013097, 1.38502848)	0.9612	0.977208
X27a66d1d9cf543b794859a6b3c788746	p__Proteobacteria; c__Betaproteobacteria; o__Neisseriales; f__Neisseriaceae; g__; s__.17	ASV	0	165.64245546 (0.67651221, 40557.17348215)	0.0686	0.18426	0	428.99474872 (2.38798313, 77067.75316997)	0.0221	0.0682067	0	30.21919822 (0.09015009, 10129.77340847)	0.2506	0.500564	0	1.00335216 (0.71404474, 1.40987743)	0.9846	0.990895	0	1.06378993 (0.76055656, 1.48792223)	0.7179	0.983038	0	0.99150101 (0.70677649, 1.39092665)	0.9606	0.977208
X34f84e662a35bde3f4c841627e0ab246	p__Proteobacteria; c__Betaproteobacteria; o__Neisseriales; f__Neisseriaceae; g__; s__.18	ASV	0	0.73082873 (0.58734217, 0.90936878)	0.0049	0.18426	0	0.75494427 (0.61466294, 0.92724127)	0.0074	0.0682067	0	0.78774622 (0.63015128, 0.98475418)	0.0362	0.500564	2	0.88207091 (0.79368011, 0.98030565)	0.0198	0.623304	8	0.91120179 (0.81985222, 1.01272973)	0.0845	0.92632	0	0.98317564 (0.85816065, 1.12640255)	0.8068	0.886804
da0afd50c6ed1a30d667d84079cb1018	p__Proteobacteria; c__Betaproteobacteria; o__Neisseriales; f__Neisseriaceae; g__; s__.19	ASV	0	1.36691921 (0.87512658, 2.13508328)	0.1695	0.356034	0	1.36534344 (0.88310106, 2.11092795)	0.1613	0.327173	0	0.78538243 (0.21856668, 2.82213906)	0.7112	0.848052	0	0.35436145 (0.0262552, 4.78274991)	0.4346	0.655332	0	1.05517008 (0.08420227, 13.22272975)	0.9668	0.983038	0	0.42030549 (0.01854757, 9.52451923)	0.5862	0.77373
X132760f02c81f35a6769b007c542a1cc	p__Proteobacteria; c__Betaproteobacteria; o__Neisseriales; f__Neisseriaceae; g__; s__.20	ASV	0	1.3786429 (0.87293068, 2.17732781)	0.1685	0.355943	0	1.37737362 (0.88139719, 2.15244398)	0.1598	0.324968	0	0.78448033 (0.21482095, 2.86475501)	0.7134	0.848105	0	0.35436145 (0.0262552, 4.78274991)	0.4346	0.655332	0	1.05517008 (0.08420227, 13.22272975)	0.9668	0.983038	0	0.42030549 (0.01854757, 9.52451923)	0.5862	0.77373
X183d1e4bdb70e8ed498364c66b2dc6f0	p__Proteobacteria; c__Gammaproteobacteria; o__Pseudomonadales; f__Moraxellaceae; g__Acinetobacter; s__	ASV	0	0.60451626 (0.35757301, 1.02200081)	0.0603	0.18426	0	0.57288252 (0.34219082, 0.95909756)	0.0341	0.0954447	0	0.39853097 (0.0939436, 1.69066264)	0.2121	0.500564	0	0.35436145 (0.0262552, 4.78274991)	0.4346	0.655332	0	1.05517008 (0.08420227, 13.22272975)	0.9668	0.983038	0	0.42030549 (0.01854757, 9.52451923)	0.5862	0.77373
a21241aa9d9174f05581d0e08adbb6e1	p__Proteobacteria; c__Gammaproteobacteria; o__Pseudomonadales; f__Moraxellaceae; g__Acinetobacter; s__.1	ASV	0	165.64245546 (0.67651221, 40557.17348215)	0.0686	0.18426	0	428.99474872 (2.38798313, 77067.75316997)	0.0221	0.0682067	0	30.21919822 (0.09015009, 10129.77340847)	0.2506	0.500564	0	0.35436145 (0.0262552, 4.78274991)	0.4346	0.655332	0	1.05517008 (0.08420227, 13.22272975)	0.9668	0.983038	0	0.42030549 (0.01854757, 9.52451923)	0.5862	0.77373
X558e51db3dcf4b8e689b72d5142b824d	p__Proteobacteria; c__Gammaproteobacteria; o__Pseudomonadales; f__Moraxellaceae; g__Acinetobacter; s__.2	ASV	0	1.02982813 (0.91366839, 1.1607559)	0.6303	0.792138	0	1.00456567 (0.89476019, 1.12784653)	0.9385	0.955497	0	1.03277503 (0.9041205, 1.17973684)	0.6347	0.815836	0	1.07711266 (0.96758002, 1.19904469)	0.1746	0.655332	0	1.03579943 (0.93494559, 1.14753252)	0.501	0.983038	0	1.08249368 (0.95059103, 1.23269895)	0.2318	0.77373
cf6289abe05ae5fd3711fc6eef50082b	p__Proteobacteria; c__Gammaproteobacteria; o__Pseudomonadales; f__Moraxellaceae; g__Acinetobacter; s__.3	ASV	0	2.41006837 (0.60366163, 9.62199555)	0.213	0.41187	0	2.85179057 (0.7322188, 11.10693894)	0.1309	0.276931	0	1.56150061 (0.37503617, 6.50146402)	0.5403	0.766051	0	0.23841297 (0.02274284, 2.49928073)	0.2317	0.655332	0	0.39986963 (0.09757102, 1.63876251)	0.2028	0.983038	82	0.23350239 (0.01662587, 3.27942968)	0.2806	0.77373
a923151c353f9e5d25e57b7d08eeb7a5	p__Proteobacteria; c__Gammaproteobacteria; o__Pseudomonadales; f__Moraxellaceae; g__Acinetobacter; s__.4	ASV	0	1.06994207 (0.94605841, 1.21004795)	0.2816	0.510643	0	1.02105383 (0.90438359, 1.15277513)	0.7364	0.848721	0	1.09843289 (0.9503374, 1.26960678)	0.2039	0.500564	0	0.98118132 (0.8813524, 1.09231765)	0.7286	0.903813	0	0.97756598 (0.88281549, 1.08248581)	0.6627	0.983038	0	0.99760443 (0.87977019, 1.13122109)	0.9702	0.977208
X261ed24ef18c2485cb20eea9e962138c	p__Proteobacteria; c__Gammaproteobacteria; o__Pseudomonadales; f__Moraxellaceae; g__Acinetobacter; s__.5	ASV	0	165.64245546 (0.67651221, 40557.17348215)	0.0686	0.18426	0	428.99474872 (2.38798313, 77067.75316997)	0.0221	0.0682067	0	30.21919822 (0.09015009, 10129.77340847)	0.2506	0.500564	0	1.02562836 (0.78613962, 1.33807469)	0.852	0.953546	0	1.06024248 (0.81725678, 1.37547236)	0.6596	0.983038	0	0.9549151 (0.72526685, 1.2572791)	0.7424	0.835864
X1ff2b5f7a6db9e93d98286b97bc837fe	p__Proteobacteria; c__Gammaproteobacteria; o__Pseudomonadales; f__Moraxellaceae; g__Acinetobacter; s__.6	ASV	0	165.64245546 (0.67651221, 40557.17348215)	0.0686	0.18426	0	428.99474872 (2.38798313, 77067.75316997)	0.0221	0.0682067	0	30.21919822 (0.09015009, 10129.77340847)	0.2506	0.500564	0	1.02900079 (0.73341138, 1.44372265)	0.8686	0.953546	0	1.07782549 (0.77430582, 1.50032165)	0.6569	0.983038	0	0.94070799 (0.66286939, 1.33500133)	0.7322	0.835864
X382117a42eb40ac81cf7b9c1b6f3211f	p__Proteobacteria; c__Gammaproteobacteria; o__Pseudomonadales; f__Moraxellaceae; g__Acinetobacter; s__.7	ASV	0	0.78305088 (0.22587352, 2.71465507)	0.6998	0.813505	0	0.61309181 (0.18269114, 2.05747012)	0.4283	0.609534	0	0.745853 (0.19469909, 2.85721263)	0.6687	0.818456	0	0.99371583 (0.78452877, 1.25868059)	0.9583	0.990165	0	1.0003869 (0.79761029, 1.25471544)	0.9973	0.9973	0	0.94197529 (0.73769591, 1.2028228)	0.6317	0.803115
X8b81e86e0dd4b5e4c326a0b64d71f0ef	p__Proteobacteria; c__Gammaproteobacteria; o__Pseudomonadales; f__Moraxellaceae; g__Acinetobacter; s__.8	ASV	0	0.47073824 (0.20797262, 1.06549838)	0.0706	0.187078	0	0.44056574 (0.19907861, 0.97498254)	0.0431	0.114594	0	0.28140817 (0.04851221, 1.63238409)	0.1575	0.500564	0	1.02490942 (0.79518868, 1.3209938)	0.8493	0.953546	0	1.05734841 (0.82469751, 1.35563117)	0.6601	0.983038	0	0.95721658 (0.73618348, 1.24461307)	0.7441	0.836581
X3d12c930b6b5e197e64b3c217633b6ae	p__Proteobacteria; c__Gammaproteobacteria; o__Pseudomonadales; f__Moraxellaceae; g__Acinetobacter; s__.9	ASV	0	165.64245546 (0.67651221, 40557.17348215)	0.0686	0.18426	0	428.99474872 (2.38798313, 77067.75316997)	0.0221	0.0682067	0	30.21919822 (0.09015009, 10129.77340847)	0.2506	0.500564	0	1.02892847 (0.73484842, 1.44069686)	0.8681	0.953546	0	1.07732929 (0.77546782, 1.49669447)	0.657	0.983038	0	0.94111388 (0.66454267, 1.33278927)	0.7325	0.835864
fecff58e68c016362b6c408b67b786c4	p__Proteobacteria; c__Gammaproteobacteria; o__Pseudomonadales; f__Moraxellaceae; g__Acinetobacter; s__.10	ASV	0	2.30358374 (1.08172725, 4.90557863)	0.0305	0.18426	0	2.18745989 (1.04399639, 4.58333076)	0.0381	0.104842	0	3.19555383 (1.25563699, 8.13257681)	0.0148	0.467123	0	1.07241659 (0.86234112, 1.33366868)	0.5297	0.731358	0	1.09159017 (0.88371143, 1.34836899)	0.4162	0.983038	0	1.03112326 (0.81433608, 1.3056221)	0.7991	0.880801
c399d0af955b2772d778f73630899c30	p__Proteobacteria; c__Gammaproteobacteria; o__Pseudomonadales; f__Moraxellaceae; g__Acinetobacter; s__.11	ASV	0	165.64245546 (0.67651221, 40557.17348215)	0.0686	0.18426	0	428.99474872 (2.38798313, 77067.75316997)	0.0221	0.0682067	0	30.21919822 (0.09015009, 10129.77340847)	0.2506	0.500564	0	1.02907628 (0.73188596, 1.446944)	0.8691	0.953546	0	1.0783533 (0.77307284, 1.50418663)	0.6569	0.983038	0	0.94027595 (0.66109486, 1.33735551)	0.7319	0.835864
X31665df3d48b1a799e97b552cb52d0e3	p__Proteobacteria; c__Gammaproteobacteria; o__Pseudomonadales; f__Moraxellaceae; g__Acinetobacter; s__.12	ASV	0	1.07324648 (0.95063819, 1.21166815)	0.2534	0.471456	0	1.03223357 (0.91776272, 1.16098214)	0.5968	0.747587	0	1.06600877 (0.92900846, 1.22321243)	0.3624	0.616002	0	1.07449917 (0.96009509, 1.20253554)	0.2109	0.655332	0	1.03556827 (0.93144025, 1.15133703)	0.518	0.983038	0	1.10317445 (0.96112733, 1.26621501)	0.1626	0.77373
X9e726b8c3e25df0255c2989c201ec5ed	p__Proteobacteria; c__Gammaproteobacteria; o__Pseudomonadales; f__Moraxellaceae; g__Acinetobacter; s__.13	ASV	0	1.72141943 (0.76281206, 3.88468538)	0.1909	0.381315	0	1.64443884 (0.75144961, 3.59861667)	0.2132	0.410241	0	1.36201499 (0.59410902, 3.12246536)	0.4654	0.725443	0	1.03796485 (0.71736514, 1.50184471)	0.8433	0.953546	0	1.04237125 (0.72941369, 1.48960439)	0.8198	0.983038	0	0.91752507 (0.5669871, 1.48478201)	0.726	0.835864
X5bf47379927ce0f2db2c72c10a8482e6	p__Proteobacteria; c__Gammaproteobacteria; o__Pseudomonadales; f__Moraxellaceae; g__Acinetobacter; s__.14	ASV	0	1.27962313 (0.25844657, 6.33568231)	0.7626	0.852509	0	1.30676714 (0.31959184, 5.34319139)	0.7096	0.827574	0	0.83764052 (0.12031726, 5.83159572)	0.858	0.920919	0	0.26775653 (0.02366545, 3.02946059)	0.2871	0.655332	0	0.49342122 (0.10206892, 2.38529516)	0.3796	0.983038	0	0.25563332 (0.01678737, 3.8927118)	0.3262	0.77373
X3e32178d6ab75cf5b509fe3b5321a13f	p__Proteobacteria; c__Gammaproteobacteria; o__Pseudomonadales; f__Moraxellaceae; g__Acinetobacter; s__.15	ASV	0	0.77142696 (0.28450168, 2.09172597)	0.6101	0.78073	0	0.78681436 (0.3311419, 1.86952128)	0.5871	0.744038	0	0.71803227 (0.20667562, 2.49458716)	0.6021	0.802447	0	0.92922135 (0.7552533, 1.14326191)	0.4876	0.691426	0	0.9204034 (0.74897933, 1.13106248)	0.4302	0.983038	0	0.92908024 (0.74555351, 1.15778423)	0.5124	0.77373
cb80a98f0c1c65ccd7366086ac9e84aa	p__Proteobacteria; c__Gammaproteobacteria; o__Pseudomonadales; f__Moraxellaceae; g__Acinetobacter; s__.16	ASV	0	1.0739144 (0.60657193, 1.90132789)	0.8067	0.884038	0	1.12692218 (0.64577412, 1.96656007)	0.674	0.806347	0	0.94716917 (0.52489753, 1.70915157)	0.857	0.920919	0	1.04655537 (0.87614976, 1.2501038)	0.6158	0.807724	0	1.06501355 (0.8932797, 1.26976339)	0.4826	0.983038	1	1.14447473 (0.94349365, 1.3882684)	0.1708	0.77373
X29bda1dddcecdf5f8a1b81f6a9ead1bf	p__Proteobacteria; c__Gammaproteobacteria; o__Pseudomonadales; f__Moraxellaceae; g__Acinetobacter; s__.17	ASV	0	165.64245546 (0.67651221, 40557.17348215)	0.0686	0.18426	0	428.99474872 (2.38798313, 77067.75316997)	0.0221	0.0682067	0	30.21919822 (0.09015009, 10129.77340847)	0.2506	0.500564	0	1.2189163 (0.79877882, 1.86003547)	0.3586	0.655332	0	1.21311595 (0.79920268, 1.84139812)	0.3642	0.983038	0	1.21016245 (0.81755595, 1.79130633)	0.3404	0.77373
X9dfc71c45ba53b3eb46ab3c6fae9dd72	p__Proteobacteria; c__Gammaproteobacteria; o__Pseudomonadales; f__Moraxellaceae; g__Acinetobacter; s__.18	ASV	0	0.96437953 (0.65722026, 1.41509315)	0.8529	0.909529	0	0.89371432 (0.60165901, 1.32753814)	0.5778	0.738402	0	0.88203617 (0.55695993, 1.39684701)	0.5926	0.798589	0	0.89627371 (0.72939343, 1.10133506)	0.2975	0.655332	0	0.9735423 (0.83612585, 1.13354301)	0.7298	0.983038	0	0.90929169 (0.73646076, 1.12268219)	0.3766	0.77373
c3635534b7717cd5751b83fcd0fea8e1	p__Proteobacteria; c__Gammaproteobacteria; o__Pseudomonadales; f__Moraxellaceae; g__Acinetobacter; s__.19	ASV	0	0.86536315 (0.53061719, 1.41128746)	0.5623	0.746256	0	0.7881851 (0.47264118, 1.31439194)	0.3616	0.554735	0	0.71269935 (0.36024127, 1.41000049)	0.3306	0.58635	2	0.78130787 (0.59615264, 1.02396929)	0.0737	0.655332	0	0.88907079 (0.7421121, 1.06513137)	0.2021	0.983038	0	0.79098874 (0.58622037, 1.06728326)	0.125	0.77373
c35ce0f1620de744f9760fd11136409c	p__Proteobacteria; c__Gammaproteobacteria; o__Pseudomonadales; f__Moraxellaceae; g__Acinetobacter; s__.20	ASV	0	1.3874175 (0.97615219, 1.9719541)	0.0679	0.18426	0	1.29590296 (0.9262583, 1.81306281)	0.1303	0.276931	0	1.3220476 (0.9123165, 1.91579331)	0.1402	0.500564	0	0.77987223 (0.58222771, 1.04460967)	0.0955	0.655332	0	0.96306181 (0.82444806, 1.12498057)	0.635	0.983038	0	0.81698083 (0.61603232, 1.08347836)	0.1605	0.77373
X780542d0fe01ac7da39d01f6ea09ea29	p__Proteobacteria; c__Gammaproteobacteria; o__Pseudomonadales; f__Moraxellaceae; g__Acinetobacter; s__.21	ASV	0	165.64245546 (0.67651221, 40557.17348215)	0.0686	0.18426	0	428.99474872 (2.38798313, 77067.75316997)	0.0221	0.0682067	0	30.21919822 (0.09015009, 10129.77340847)	0.2506	0.500564	0	1.19955278 (0.81913398, 1.75664412)	0.3498	0.655332	0	1.19177012 (0.81718467, 1.73806003)	0.3621	0.983038	0	1.18969223 (0.83555411, 1.69392691)	0.3353	0.77373
e29ac1a81bd4c7616bc723c68c935ae6	p__Proteobacteria; c__Gammaproteobacteria; o__Pseudomonadales; f__Moraxellaceae; g__Acinetobacter; s__.22	ASV	0	165.64245546 (0.67651221, 40557.17348215)	0.0686	0.18426	0	428.99474872 (2.38798313, 77067.75316997)	0.0221	0.0682067	0	30.21919822 (0.09015009, 10129.77340847)	0.2506	0.500564	0	1.21569019 (0.80222487, 1.84225481)	0.3571	0.655332	0	1.20950886 (0.80221835, 1.82358292)	0.3639	0.983038	0	1.20671163 (0.8205988, 1.77450048)	0.3396	0.77373
X4df20b5a6eaf67ca5d4219d13c46a34f	p__Proteobacteria; c__Gammaproteobacteria; o__Pseudomonadales; f__Moraxellaceae; g__Acinetobacter; s__.23	ASV	0	0.62707118 (0.38627051, 1.01798675)	0.059	0.18426	0	0.59586757 (0.37013091, 0.95927723)	0.0331	0.093704	0	0.42064416 (0.10419579, 1.69816363)	0.2239	0.500564	0	0.35436145 (0.0262552, 4.78274991)	0.4346	0.655332	0	1.05517008 (0.08420227, 13.22272975)	0.9668	0.983038	0	0.42030549 (0.01854757, 9.52451923)	0.5862	0.77373
b384f1e038546c1584526fc469855329	p__Proteobacteria; c__Gammaproteobacteria; o__Pasteurellales; f__Pasteurellaceae; g__Haemophilus; s__parainfluenzae	ASV	0	165.64245546 (0.67651221, 40557.17348215)	0.0686	0.18426	0	428.99474872 (2.38798313, 77067.75316997)	0.0221	0.0682067	0	30.21919822 (0.09015009, 10129.77340847)	0.2506	0.500564	0	1.19068138 (0.83191154, 1.70417414)	0.3401	0.655332	0	1.20328541 (0.84379838, 1.71592624)	0.3068	0.983038	0	1.12775049 (0.78074249, 1.62898932)	0.5217	0.77373
X60cbafd42ab798033461d3a18e7c968a	p__Proteobacteria; c__Gammaproteobacteria; o__Pasteurellales; f__Pasteurellaceae; g__Haemophilus; s__parainfluenzae.1	ASV	0	1.01712109 (0.85208215, 1.21412625)	0.8509	0.909529	0	0.97706145 (0.81972296, 1.16459967)	0.7956	0.883127	0	1.08556268 (0.88761739, 1.32765123)	0.4241	0.683948	0	0.93535524 (0.73447216, 1.19118121)	0.588	0.777741	0	0.95646553 (0.7610206, 1.20210453)	0.7027	0.983038	0	0.99053572 (0.76412723, 1.28402833)	0.9427	0.977208
X52e93128675b7ee3d8701564f4dca564	p__Proteobacteria; c__Gammaproteobacteria; o__Pasteurellales; f__Pasteurellaceae; g__Haemophilus; s__parainfluenzae.2	ASV	0	0.89590128 (0.74744399, 1.07384514)	0.2344	0.442381	0	0.86830203 (0.72809897, 1.03550265)	0.116	0.254734	0	0.95503343 (0.77996828, 1.16939224)	0.6561	0.818305	0	1.03746966 (0.88359303, 1.2181437)	0.6534	0.841613	0	0.97779307 (0.82936871, 1.15277955)	0.7892	0.983038	0	0.99634935 (0.8236568, 1.2052496)	0.97	0.977208
bd63d32915fe045c6fdf99bd83c65b02	p__Proteobacteria; c__Gammaproteobacteria; o__Pasteurellales; f__Pasteurellaceae; g__Haemophilus; s__parainfluenzae.3	ASV	0	1.25143476 (0.8133322, 1.92552188)	0.3076	0.532047	0	1.25552971 (0.80918673, 1.94807305)	0.31	0.509386	0	1.31491767 (0.8385627, 2.06187142)	0.2329	0.500564	0	0.35436145 (0.0262552, 4.78274991)	0.4346	0.655332	0	1.05517008 (0.08420227, 13.22272975)	0.9668	0.983038	0	0.42030549 (0.01854757, 9.52451923)	0.5862	0.77373
d8bb501840ef8da657aceee9e22c28ae	p__Proteobacteria; c__Gammaproteobacteria; o__Pasteurellales; f__Pasteurellaceae; g__Haemophilus; s__parainfluenzae.4	ASV	0	1.31377618 (0.78718567, 2.1926312)	0.2963	0.526562	0	1.32221499 (0.78425077, 2.22920087)	0.2946	0.498546	0	1.38979198 (0.81445616, 2.37154782)	0.2273	0.500564	0	0.35436145 (0.0262552, 4.78274991)	0.4346	0.655332	0	1.05517008 (0.08420227, 13.22272975)	0.9668	0.983038	0	0.42030549 (0.01854757, 9.52451923)	0.5862	0.77373
X3a2e556062022a7391c1ee1e92de6e5e	p__Proteobacteria; c__Gammaproteobacteria; o__Pasteurellales; f__Pasteurellaceae; g__Haemophilus; s__parainfluenzae.5	ASV	0	0.97189398 (0.8358347, 1.13010132)	0.711	0.815066	0	0.96999783 (0.84127688, 1.11841395)	0.675	0.806347	0	1.03396305 (0.87284556, 1.22482101)	0.6992	0.83755	0	0.96705843 (0.82632864, 1.13175552)	0.6763	0.861243	0	0.99095035 (0.85901993, 1.14314296)	0.9008	0.983038	0	0.95275841 (0.79938256, 1.13556215)	0.5889	0.77373
eaa0558d60590c0b167a66e22730674c	p__Proteobacteria; c__Gammaproteobacteria; o__Pasteurellales; f__Pasteurellaceae; g__Haemophilus; s__parainfluenzae.6	ASV	0	0.90673404 (0.7721841, 1.06472876)	0.2322	0.439282	0	0.87063988 (0.74445348, 1.01821514)	0.0829	0.201989	0	0.97187135 (0.81503021, 1.15889436)	0.7507	0.870104	0	0.98702395 (0.85502394, 1.13940235)	0.8585	0.953546	0	1.0414801 (0.9088173, 1.1935081)	0.5588	0.983038	0	0.99623325 (0.85478103, 1.16109348)	0.9615	0.977208
X1ae271992cebdb1aac758e58b88d74e5	p__Proteobacteria; c__Gammaproteobacteria; o__Pasteurellales; f__Pasteurellaceae; g__Haemophilus; s__parainfluenzae.7	ASV	0	1.35395238 (0.8657035, 2.11756918)	0.1842	0.370613	0	1.35810482 (0.86228431, 2.13902617)	0.1866	0.367332	0	1.26620983 (0.80662864, 1.98763996)	0.3049	0.570214	0	0.35436145 (0.0262552, 4.78274991)	0.4346	0.655332	0	1.05517008 (0.08420227, 13.22272975)	0.9668	0.983038	0	0.42030549 (0.01854757, 9.52451923)	0.5862	0.77373
X21565d72799c4a946734c6bbd57d3ec2	p__Proteobacteria; c__Gammaproteobacteria; o__Pasteurellales; f__Pasteurellaceae; g__Haemophilus; s__parainfluenzae.8	ASV	0	1.27217715 (0.80410485, 2.01271601)	0.3037	0.530658	0	1.27760084 (0.8003209, 2.03951179)	0.3046	0.505668	0	1.33993963 (0.83010912, 2.16289422)	0.231	0.500564	0	0.35436145 (0.0262552, 4.78274991)	0.4346	0.655332	0	1.05517008 (0.08420227, 13.22272975)	0.9668	0.983038	0	0.42030549 (0.01854757, 9.52451923)	0.5862	0.77373
X60c360e30d6139846766df1745f1a300	p__Proteobacteria; c__Gammaproteobacteria; o__Pasteurellales; f__Pasteurellaceae; g__Haemophilus; s__parainfluenzae.9	ASV	0	1.56992056 (0.8397182, 2.93509247)	0.1577	0.34475	0	1.70916888 (0.91772713, 3.18314471)	0.0911	0.21726	0	2.64732629 (1.24847958, 5.6134971)	0.0111	0.467123	0	1.18622124 (0.83630005, 1.68255502)	0.3383	0.655332	0	1.19789383 (0.84745717, 1.69324148)	0.3065	0.983038	0	1.12475847 (0.78590132, 1.6097207)	0.5204	0.77373
X77bfdcabc1dcdb672045a17af54b53fe	p__Proteobacteria; c__Gammaproteobacteria; o__Pasteurellales; f__Pasteurellaceae; g__Haemophilus; s__parainfluenzae.10	ASV	0	165.64245546 (0.67651221, 40557.17348215)	0.0686	0.18426	0	428.99474872 (2.38798313, 77067.75316997)	0.0221	0.0682067	0	30.21919822 (0.09015009, 10129.77340847)	0.2506	0.500564	0	1.19384254 (0.82878146, 1.71970549)	0.3414	0.655332	0	1.207132 (0.84119965, 1.7322495)	0.307	0.983038	0	1.12987262 (0.7770791, 1.64283421)	0.5226	0.77373
ddc2e3bf327599b06c05f078a381952d	p__Proteobacteria; c__Gammaproteobacteria; o__Pasteurellales; f__Pasteurellaceae; g__Haemophilus; s__parainfluenzae.11	ASV	0	165.64245546 (0.67651221, 40557.17348215)	0.0686	0.18426	0	428.99474872 (2.38798313, 77067.75316997)	0.0221	0.0682067	0	30.21919822 (0.09015009, 10129.77340847)	0.2506	0.500564	0	1.20873237 (0.8138055, 1.79531098)	0.3476	0.655332	0	1.22554601 (0.82888758, 1.8120226)	0.308	0.983038	0	1.13988771 (0.75973418, 1.71026132)	0.527	0.77373
e1137f39566060496e07ffa3a563d243	p__Firmicutes; c__Bacilli; o__Lactobacillales; f__Lactobacillaceae; g__Lactobacillus; s__	ASV	0	0.774888 (0.29292697, 2.04983311)	0.6074	0.77854	0	0.78951028 (0.3396954, 1.83495707)	0.5828	0.740161	0	0.72370844 (0.21441461, 2.4427156)	0.6024	0.802447	0	0.35436145 (0.0262552, 4.78274991)	0.4346	0.655332	0	1.05517008 (0.08420227, 13.22272975)	0.9668	0.983038	0	0.42030549 (0.01854757, 9.52451923)	0.5862	0.77373
X76c4e19da96f8c444314e9f3af5c051c	p__Firmicutes; c__Bacilli; o__Lactobacillales; f__Lactobacillaceae; g__Lactobacillus; s__coleohominis.1	ASV	0	2.41006837 (0.60366163, 9.62199555)	0.213	0.41187	0	2.85179057 (0.7322188, 11.10693894)	0.1309	0.276931	0	1.56150061 (0.37503617, 6.50146402)	0.5403	0.766051	0	1.24284422 (0.8205836, 1.88239414)	0.3047	0.655332	0	1.19767542 (0.8059847, 1.77971916)	0.3721	0.983038	0	1.29280605 (0.83820863, 1.99395166)	0.2454	0.77373
ee47753d80c91b4ab4c56177086ace77	p__Firmicutes; c__Bacilli; o__Lactobacillales; f__Lactobacillaceae; g__Lactobacillus; s__coleohominis.2	ASV	0	0.94613762 (0.7369547, 1.21469665)	0.6641	0.805311	0	0.92933992 (0.74027959, 1.16668444)	0.5277	0.696812	0	0.94120569 (0.72766051, 1.21741957)	0.6444	0.815836	0	1.25471105 (0.85469891, 1.84193499)	0.2467	0.655332	0	1.20620768 (0.85215434, 1.70736322)	0.2903	0.983038	0	1.47056201 (0.9053115, 2.38873872)	0.1192	0.77373
b7bb9d25db0346ccdafe00bbbb2200d0	p__Firmicutes; c__Bacilli; o__Lactobacillales; f__Lactobacillaceae; g__Lactobacillus; s__coleohominis.3	ASV	0	0.95555654 (0.81586845, 1.11916117)	0.5729	0.756497	0	0.96126763 (0.82707312, 1.11723551)	0.6066	0.754177	0	0.96443067 (0.80840542, 1.15056937)	0.6875	0.831902	0	0.94301264 (0.79409788, 1.11985294)	0.5034	0.702439	0	1.00236675 (0.84460937, 1.1895903)	0.9784	0.989214	0	0.93861216 (0.7665916, 1.14923356)	0.5396	0.77373
e19fc1ab37f6f624fd80ac0c18a74efc	p__Firmicutes; c__Bacilli; o__Lactobacillales; f__Lactobacillaceae; g__Lactobacillus; s__coleohominis.4	ASV	0	1.02060002 (0.86450398, 1.20488099)	0.8097	0.884038	0	0.9217641 (0.77920823, 1.09040051)	0.3419	0.530721	0	1.04512245 (0.87477208, 1.24864632)	0.6268	0.810003	0	1.02500618 (0.88637088, 1.1853251)	0.739	0.911588	0	0.9419062 (0.81272675, 1.09161818)	0.4265	0.983038	0	0.99235692 (0.84215237, 1.16935165)	0.927	0.974031
b0d8618d500b58cb7867d6cef9d975c2	p__Firmicutes; c__Bacilli; o__Lactobacillales; f__Lactobacillaceae; g__Lactobacillus; s__coleohominis.5	ASV	0	0.89051005 (0.7244059, 1.09470139)	0.2709	0.49581	0	0.90273886 (0.7446506, 1.09438902)	0.2975	0.501124	0	0.9686363 (0.77330964, 1.2132996)	0.7815	0.883679	0	1.0485658 (0.88897476, 1.23680704)	0.5735	0.764991	0	1.02975884 (0.87807845, 1.20764069)	0.7183	0.983038	0	1.04852715 (0.86211781, 1.27524239)	0.6352	0.803115
X32c64dc138a843ba5f68a3d2671461fb	p__Firmicutes; c__Bacilli; o__Lactobacillales; f__Lactobacillaceae; g__Lactobacillus; s__coleohominis.6	ASV	0	1.06184353 (0.61365105, 1.83738249)	0.8302	0.896252	0	1.06647022 (0.62479125, 1.82038196)	0.8135	0.889201	0	1.27082561 (0.6757943, 2.38977709)	0.457	0.719633	0	0.35436145 (0.0262552, 4.78274991)	0.4346	0.655332	0	1.05517008 (0.08420227, 13.22272975)	0.9668	0.983038	0	0.42030549 (0.01854757, 9.52451923)	0.5862	0.77373
[truncated: 21 more rows]

## Sheet: Supp. Table 4
Supplementary Table 4. Association of functional pathways with RFS, DFS, and OS in Cox proportional hazards models. Analyses were performed on the tumor tissue microbiome data and normal tissue microbiome data. All models are adjusted for age, sex, race, histology, smoking, and chemotherapy. We also performed 500 × 10-fold cross-validated elastic-net penalized Cox regression, and show the number …
[truncated: 362 more rows]

## Sheet: Supp. Table 5
Supplementary Table 5. Information on MetaCyc pathways related to RFS, DFS, or OS.
[truncated: 13 more rows]

[truncated: 1 more sheets: Supp. Table 6]
